# Supplementary material for: 2,2,4-Trimethyl-7-nitro-2,3-dihydro-1H-1,5-benzodiazepin-5-ium perchlorate
Source: Acta Crystallogr Sect E Struct Rep Online. 2010 Jun 26;66(Pt 7):o1845. doi: 10.1107/S1600536810024475 (PMC3006776; doi:10.1107/S1600536810024475)
Supplement: Supplementary file 2 [file e-66-o1845-Isup2.hkl]

# 
# h,k,l, Fc-squared, Fo-squared, sigma(Fo-squared) and status flag 
# 
data_I
_shelx_title ' 4c4nop1m in C2/c (100K)' 
_shelx_refln_list_code          4 
_shelx_F_calc_maximum      562.87 
_exptl_crystal_F_000      1392.00 
_reflns_d_resolution_high  0.7696 
 
loop_ 
 _symmetry_equiv_pos_as_xyz 
 'x, y, z' 
 '-x, y, -z+1/2' 
 'x+1/2, y+1/2, z' 
 '-x+1/2, y+1/2, -z+1/2' 
 '-x, -y, -z' 
 'x, -y, z-1/2' 
 '-x+1/2, -y+1/2, -z' 
 'x+1/2, -y+1/2, z-1/2' 
 
_cell_length_a    21.0461 
_cell_length_b    11.8180 
_cell_length_c    15.6356 
_cell_angle_alpha  90.000 
_cell_angle_beta  132.176 
_cell_angle_gamma  90.000 
 
_shelx_F_squared_multiplier     1.000 
 
loop_ 
 _refln_index_h 
 _refln_index_k 
 _refln_index_l 
 _refln_F_squared_calc 
 _refln_F_squared_meas 
 _refln_F_squared_sigma 
 _refln_observed_status 
   2   0   0       79.35      -10.74      5.37 o 
   4   0   0   316821.94   312218.34   6393.42 o 
   6   0   0    39187.46    42965.54    653.25 o 
   8   0   0     1491.99     1467.32     34.84 o 
  10   0   0    15410.81    16336.51    261.55 o 
  12   0   0      230.21      299.01     19.97 o 
  14   0   0      711.10      665.88     35.35 o 
  16   0   0     3367.46     3234.81     97.07 o 
  18   0   0     1793.46     1835.48     74.49 o 
  20   0   0     4440.68     4368.06    234.74 o 
   1   1   0     8895.92    10961.67    795.15 o 
   3   1   0     4482.28     4550.05    248.48 o 
   5   1   0    61798.54    68014.84   1598.01 o 
   7   1   0     7419.12     7242.73     88.41 o 
   9   1   0     8576.36     9074.94    106.88 o 
  11   1   0    19531.64    19513.10    228.67 o 
  13   1   0      643.70      673.39     23.78 o 
  15   1   0     7355.68     7232.76    120.70 o 
  17   1   0       52.77       61.30     15.88 o 
  19   1   0      557.19      472.86     33.29 o 
   0   2   0    50054.34    50477.80   1303.75 o 
   2   2   0     5164.89     5905.87    404.24 o 
   4   2   0     9534.36     9672.96    691.78 o 
   6   2   0     5442.74     5384.56    309.06 o 
   8   2   0        0.73        1.21      4.86 o 
  10   2   0     3341.14     3363.31     49.43 o 
  12   2   0        6.32        6.25      7.34 o 
  14   2   0     2673.30     2569.43     52.30 o 
  16   2   0       20.16      -14.70     12.46 o 
  18   2   0      512.11      479.09     30.37 o 
  20   2   0       53.89      110.83     25.01 o 
   1   3   0    12058.57    12801.07    432.00 o 
   3   3   0    14854.05    15822.48    913.46 o 
   5   3   0      843.22     1165.11     28.54 o 
   7   3   0     2424.79     2714.21    140.59 o 
   9   3   0      928.37     1032.89     42.26 o 
  11   3   0     2891.75     2725.03     44.12 o 
  13   3   0     2226.95     2280.06     47.90 o 
  15   3   0      465.36      415.69     23.47 o 
  17   3   0     1400.43     1420.71     46.77 o 
  19   3   0        4.41        9.01     17.25 o 
   0   4   0     3565.40     5117.94     85.24 o 
   2   4   0     2739.43     3988.48    148.86 o 
   4   4   0     7342.21     9690.47    134.67 o 
   6   4   0       17.93        5.95      4.79 o 
   8   4   0     2623.63     3039.64    171.30 o 
  10   4   0     2701.12     2957.72    126.08 o 
  12   4   0     1266.60     1277.06     41.90 o 
  14   4   0      136.76      159.66     16.57 o 
  16   4   0      241.00      229.08     20.28 o 
  18   4   0        0.04       -5.57     16.96 o 
   1   5   0     9654.54     9091.92    113.83 o 
   3   5   0     7655.54     7539.38    230.28 o 
   5   5   0    11616.17    14288.26    721.54 o 
   7   5   0     7630.78     9064.54    515.74 o 
   9   5   0      760.48      848.11     49.17 o 
  11   5   0       33.75       30.23     10.37 o 
  13   5   0     4655.81     5124.60    218.30 o 
  15   5   0       54.12       34.70     14.23 o 
  17   5   0     2722.16     2826.99     74.66 o 
  19   5   0       33.62       25.91     19.62 o 
   0   6   0     5547.86     7236.75    121.36 o 
   2   6   0     6487.76     7179.58     93.29 o 
   4   6   0     1011.06     1324.47     44.27 o 
   6   6   0     6130.20     7485.28    388.89 o 
   8   6   0      443.98      607.51     24.57 o 
  10   6   0       43.22       27.53     10.80 o 
  12   6   0     3097.20     3669.40    262.07 o 
  14   6   0        9.97       -1.87     13.22 o 
  16   6   0     1867.49     1821.76     51.77 o 
  18   6   0      199.96      178.26     23.35 o 
   1   7   0       78.62       34.15      5.85 o 
   3   7   0      335.93      251.33     11.99 o 
   5   7   0      727.47      933.60     23.38 o 
   7   7   0     4376.64     4930.38    200.39 o 
   9   7   0     1068.28     1160.97     62.54 o 
  11   7   0      697.36     1059.48     87.65 o 
  13   7   0     1009.88     1149.34     85.81 o 
  15   7   0      322.73      256.04     23.76 o 
  17   7   0        4.50        8.54     18.63 o 
   0   8   0     2886.31     2689.07     64.32 o 
   2   8   0       13.47        0.57      6.60 o 
   4   8   0     3432.02     3483.08     60.59 o 
   6   8   0        8.31        4.49      8.51 o 
   8   8   0      106.14       94.83     13.36 o 
  10   8   0        7.37        5.17     12.35 o 
  12   8   0      277.31      305.78     24.94 o 
  14   8   0       38.79       54.38     21.95 o 
  16   8   0        7.53       -5.18     19.08 o 
   1   9   0     1580.10     1524.08     30.60 o 
   3   9   0     1470.56     1348.02     32.46 o 
   5   9   0      169.51      134.24     14.85 o 
   7   9   0       30.75       29.12     13.51 o 
   9   9   0      278.14      220.35     21.06 o 
  11   9   0      203.50      259.54     26.50 o 
  13   9   0      522.73      525.23     49.53 o 
  15   9   0      179.11      164.75     25.92 o 
   0  10   0     7073.18     7013.68    157.50 o 
   2  10   0      569.05      631.44     35.42 o 
   4  10   0     2962.96     3065.87     57.54 o 
   6  10   0      335.32      369.64     22.95 o 
   8  10   0      106.59       56.02     16.36 o 
  10  10   0     1147.85     1171.42     45.15 o 
  12  10   0      282.19      220.56     29.30 o 
  14  10   0     1085.11     1078.00     50.27 o 
   1  11   0      618.05      652.34     31.79 o 
   3  11   0     1590.48     1622.30     50.62 o 
   5  11   0      257.39      191.78     22.33 o 
   7  11   0       89.32       58.11     18.75 o 
   9  11   0       21.06        1.19     16.16 o 
  11  11   0      226.48      178.63     32.09 o 
  13  11   0       15.53        8.24     21.54 o 
   0  12   0     3567.01     3579.16    144.92 o 
   2  12   0        0.05        0.71     18.94 o 
   4  12   0     1238.84     1209.23     52.32 o 
   6  12   0       20.32        4.93     18.49 o 
   8  12   0      275.40      243.40     29.33 o 
  10  12   0     1291.78     1426.29     68.33 o 
  12  12   0       63.66      187.47     72.46 o 
   1  13   0      220.80      184.85     32.55 o 
   3  13   0        0.95      -14.73     21.80 o 
   5  13   0      282.16      229.41     51.78 o 
   7  13   0        3.26       -3.19     26.45 o 
   9  13   0       19.25        3.72     36.59 o 
   0  14   0     1565.88     1537.94     99.64 o 
   2  14   0        0.34       20.50     26.87 o 
   4  14   0     1278.37     1420.04     81.15 o 
   6  14   0        0.49       20.54     29.44 o 
   8  14   0      115.25       74.46     42.22 o 
   1  15   0        9.59      -14.45     28.94 o 
   3  15   0      155.66      130.08     43.77 o 
 -21   1   1      216.00      172.28     28.17 o 
 -19   1   1      135.66      114.29     21.65 o 
 -17   1   1       75.56       66.09     15.76 o 
 -15   1   1     5856.69     5734.86     92.56 o 
 -13   1   1     4014.95     3886.92     58.80 o 
 -11   1   1     5519.88     5152.70     67.16 o 
  -9   1   1     3168.16     2526.84     36.61 o 
  -7   1   1     9263.05     8537.54     98.12 o 
  -5   1   1     9086.68     7418.61    317.87 o 
  -3   1   1    24666.84    33556.27   1399.67 o 
  -1   1   1    17747.19    18966.59    611.41 o 
   1   1   1        4.33       22.02      3.59 o 
   3   1   1      210.30       44.33      4.02 o 
   5   1   1     1825.09      980.67     24.23 o 
   7   1   1     1250.06      959.22     20.63 o 
   9   1   1       76.50       35.65      7.98 o 
  11   1   1     3112.33     2649.15    190.62 o 
  13   1   1       66.91       49.60     11.95 o 
  15   1   1     4198.78     3939.90     78.22 o 
  17   1   1       57.94       48.65     16.67 o 
  19   1   1      674.65      606.03     35.84 o 
 -20   2   1      749.97      663.55     56.48 o 
 -18   2   1     4157.76     3983.87     87.93 o 
 -16   2   1       92.79       54.63     13.46 o 
 -14   2   1     4957.25     4840.14     75.42 o 
 -12   2   1       30.04       31.33      8.34 o 
 -10   2   1     5278.68     5334.69     70.02 o 
  -8   2   1     8252.68    10158.13    293.17 o 
  -6   2   1    27135.61    30559.25   1650.98 o 
  -4   2   1      354.51      204.30      8.29 o 
  -2   2   1     5674.82     5991.98    148.38 o 
   0   2   1    30092.06    31437.76    892.34 o 
   2   2   1     7817.80     8248.89    359.22 o 
   4   2   1     7739.56     9605.04    480.13 o 
   6   2   1     5143.38     5508.37    103.09 o 
   8   2   1        6.37       -0.35      4.84 o 
  10   2   1      572.69      694.13     21.22 o 
  12   2   1     2495.91     2475.19     49.26 o 
  14   2   1      289.78      272.19     19.35 o 
  16   2   1        8.24       22.23     13.93 o 
  18   2   1      471.13      532.50     32.41 o 
 -19   3   1       81.58       71.61     19.12 o 
 -17   3   1        0.04        1.17     12.42 o 
 -15   3   1       19.68        4.46     11.95 o 
 -13   3   1       17.09        1.45      8.62 o 
 -11   3   1      431.58      369.49     14.85 o 
  -9   3   1     2129.97     2135.01     79.53 o 
  -7   3   1      144.13      267.95     16.36 o 
  -5   3   1    13828.48    14964.29    790.20 o 
  -3   3   1    19508.03    23014.98    885.32 o 
  -1   3   1    19892.58    18521.45    218.99 o 
   1   3   1      775.15      492.17     19.18 o 
   3   3   1     5451.24     6777.50    317.90 o 
   5   3   1      602.95      944.93     40.45 o 
   7   3   1     5592.32     6484.63    272.28 o 
   9   3   1        8.59       17.28      6.35 o 
  11   3   1     6861.88     6716.49    101.93 o 
  13   3   1      233.48      273.39     20.29 o 
  15   3   1     2042.20     2063.56     51.04 o 
  17   3   1       87.20       71.04     18.27 o 
 -20   4   1       87.56       84.45     23.57 o 
 -18   4   1      904.07      848.66     38.42 o 
 -16   4   1      179.84      163.59     18.73 o 
 -14   4   1     2499.50     2428.69     48.14 o 
 -12   4   1     2187.09     2269.70     47.98 o 
 -10   4   1      139.86      150.28      9.93 o 
  -8   4   1       64.36      228.17     11.20 o 
  -6   4   1    12873.46    14494.38    759.59 o 
  -4   4   1    10375.34    13614.79    586.46 o 
  -2   4   1    10463.60     9646.31    119.00 o 
   0   4   1      192.38      216.84      8.79 o 
   2   4   1     9908.16     9585.41    300.91 o 
   4   4   1      396.58      755.93     38.12 o 
   6   4   1     7085.62     8428.99    427.27 o 
   8   4   1     7829.25     8738.35    502.90 o 
  10   4   1      624.76      763.36     37.18 o 
  12   4   1     4339.83     4459.46     94.59 o 
  14   4   1       49.99       40.66     13.65 o 
  16   4   1      142.27      110.53     18.38 o 
  18   4   1        2.71       -7.68     17.64 o 
 -19   5   1      523.47      484.55     31.45 o 
 -17   5   1      151.91      131.93     19.31 o 
 -15   5   1      143.69      184.94     19.18 o 
 -13   5   1      214.44      212.28     17.15 o 
 -11   5   1     2189.51     2582.74    155.89 o 
  -9   5   1      162.78      198.49     11.88 o 
  -7   5   1      346.38      397.33     23.44 o 
  -5   5   1      414.54      434.51     12.89 o 
  -3   5   1     7383.58     9096.79    137.05 o 
  -1   5   1      457.14      892.93     22.65 o 
   1   5   1     3899.08     3956.37     49.63 o 
   3   5   1      356.10      505.03     16.98 o 
   5   5   1     4165.40     5574.89    271.65 o 
   7   5   1       13.93       10.73      6.94 o 
   9   5   1      976.98     1022.62     48.61 o 
  11   5   1       70.41       65.99     12.84 o 
  13   5   1       37.81       37.60     12.95 o 
  15   5   1        6.70       12.72     13.38 o 
  17   5   1       48.88       12.72     17.71 o 
 -18   6   1        0.92       -5.97     16.36 o 
 -16   6   1        0.32       -0.78     14.80 o 
 -14   6   1        5.09       -6.37     12.18 o 
 -12   6   1      420.37      481.69     22.60 o 
 -10   6   1      327.99      476.71     20.55 o 
  -8   6   1     5865.16     6815.85    285.78 o 
  -6   6   1    25470.85    30355.22   1040.27 o 
  -4   6   1      613.52      580.91     16.23 o 
  -2   6   1    24315.03    24401.14    290.62 o 
   0   6   1     7589.58     8699.18     97.18 o 
   2   6   1     3546.32     2612.82    218.72 o 
   4   6   1     1483.02     1975.92     52.34 o 
   6   6   1      155.22      224.02     11.67 o 
   8   6   1     7266.63     8627.87    632.93 o 
  10   6   1     1437.76     1801.79    106.65 o 
  12   6   1     5106.92     5624.75    371.70 o 
  14   6   1       18.03      -13.07     12.46 o 
  16   6   1     1477.26     1411.65     47.64 o 
 -17   7   1       89.64       56.38     20.96 o 
 -15   7   1        0.02      -13.62     14.21 o 
 -13   7   1       22.54        8.30     12.64 o 
 -11   7   1      592.73      623.98     38.08 o 
  -9   7   1       42.19       66.90      9.11 o 
  -7   7   1      292.59      312.65     14.18 o 
  -5   7   1       11.40       -1.49      5.86 o 
  -3   7   1      962.15      993.60     19.35 o 
  -1   7   1      603.68      636.43     17.02 o 
   1   7   1       16.87       -2.95      4.92 o 
   3   7   1     1194.24     1233.81     25.02 o 
   5   7   1      190.78      215.21     13.01 o 
   7   7   1      373.01      379.09     23.49 o 
   9   7   1      164.38      184.83     15.22 o 
  11   7   1      100.11       99.31     15.44 o 
  13   7   1        4.61      -16.16     13.49 o 
  15   7   1       91.15       63.87     18.18 o 
  17   7   1        8.75        9.92     18.19 o 
 -18   8   1        1.80       42.62     23.51 o 
 -16   8   1      644.81      808.76     43.78 o 
 -14   8   1        0.78       -5.61     15.69 o 
 -12   8   1        8.06        2.72     14.27 o 
 -10   8   1      174.79      149.58     19.83 o 
  -8   8   1      779.77      903.84     26.71 o 
  -6   8   1     6957.38     7482.01    118.61 o 
  -4   8   1     6472.18     6153.53     78.10 o 
  -2   8   1    16490.80    16963.33    184.11 o 
   0   8   1     1044.76      985.89     22.91 o 
   2   8   1     2444.73     2469.62     39.19 o 
   4   8   1     1339.78     1285.65     28.81 o 
   6   8   1     1704.09     1724.44     43.21 o 
   8   8   1     1262.61     1396.32     66.75 o 
  10   8   1     1366.53     1660.68    130.11 o 
  12   8   1     2381.54     2731.51    196.16 o 
  14   8   1      530.85      523.30     45.96 o 
  16   8   1     2978.63     3410.37    216.16 o 
 -17   9   1        1.19       -4.24     30.62 o 
 -15   9   1      159.39      117.56     23.97 o 
 -13   9   1      309.68      321.06     42.33 o 
 -11   9   1        4.99      -10.42     19.18 o 
  -9   9   1       12.18        3.95     14.82 o 
  -7   9   1       27.29       25.89     12.29 o 
  -5   9   1     1357.07     1517.37     35.19 o 
  -3   9   1     2939.92     3281.79     54.73 o 
  -1   9   1       73.81       47.75     10.53 o 
   1   9   1     3036.86     2963.52     45.77 o 
   3   9   1      338.75      307.22     16.21 o 
   5   9   1     1667.78     1845.44     38.92 o 
   7   9   1     1338.15     1284.86     38.44 o 
   9   9   1      136.02      129.70     18.62 o 
  11   9   1      362.26      370.19     29.18 o 
  13   9   1      183.80      189.27     33.01 o 
  15   9   1      333.78      341.08     33.09 o 
 -16  10   1       12.21        7.88     24.07 o 
 -14  10   1       83.41       79.62     22.59 o 
 -12  10   1       37.57       -9.37     16.42 o 
 -10  10   1      417.74      405.51     31.46 o 
  -8  10   1       51.93       36.21     15.75 o 
  -6  10   1      512.55      574.15     25.69 o 
  -4  10   1     9662.20     9815.48    132.40 o 
  -2  10   1     5692.59     5561.62     82.96 o 
   0  10   1     3038.56     3117.21     61.23 o 
   2  10   1     1741.06     1675.69     49.27 o 
   4  10   1      106.13       88.33     16.46 o 
   6  10   1      450.05      435.18     26.47 o 
   8  10   1        2.39       -6.33     14.43 o 
  10  10   1        6.85      -19.60     16.29 o 
  12  10   1      836.35      815.03     65.41 o 
  14  10   1       54.50       16.18     22.72 o 
 -15  11   1     2534.12     2734.05    168.76 o 
 -13  11   1      558.25      529.30     42.59 o 
 -11  11   1     2307.58     2545.94     81.99 o 
  -9  11   1      248.67      287.89     25.37 o 
  -7  11   1     2120.44     2029.71     55.18 o 
  -5  11   1     1218.05     1506.67     45.91 o 
  -3  11   1      271.84      177.34     22.23 o 
  -1  11   1     1224.77     1334.55     42.52 o 
   1  11   1     1873.73     1999.44     59.52 o 
   3  11   1       10.12       -0.09     15.06 o 
   5  11   1      978.37     1087.89     48.44 o 
   7  11   1       21.73       10.30     17.08 o 
   9  11   1      145.67      180.25     26.32 o 
  11  11   1       37.42       46.69     20.91 o 
  13  11   1       83.73       35.87     50.02 o 
 -12  12   1      692.17      683.32     52.22 o 
 -10  12   1       17.83      -10.19     23.28 o 
  -8  12   1      243.30      247.68     53.82 o 
  -6  12   1      144.27       80.65     27.70 o 
  -4  12   1       79.70       33.02     23.51 o 
  -2  12   1       10.80        5.37     18.98 o 
   0  12   1      232.96      256.68     28.03 o 
   2  12   1        1.36      -32.96     16.48 o 
   4  12   1       11.81       13.85     19.06 o 
   6  12   1      186.12      188.99     28.00 o 
   8  12   1      371.46      373.20     38.10 o 
  10  12   1      315.51      230.59     33.70 o 
 -11  13   1     1071.83     1145.54     76.88 o 
  -9  13   1      282.34      260.37     40.45 o 
  -7  13   1       21.34        3.29     27.67 o 
  -5  13   1       58.34       70.10     27.58 o 
  -3  13   1      222.75      212.72     32.86 o 
  -1  13   1      755.80      754.86     51.00 o 
   1  13   1      945.49     1026.46     51.56 o 
   3  13   1      609.54      616.28     60.27 o 
   5  13   1      829.60      880.55     48.66 o 
   7  13   1        6.83       44.57     25.21 o 
   9  13   1      708.51      825.98     54.57 o 
  -8  14   1       32.58       10.11     30.27 o 
  -6  14   1       13.49      -13.47     33.92 o 
  -4  14   1      426.99      509.38     54.86 o 
  -2  14   1      731.84      743.47     54.32 o 
   0  14   1       10.91       -4.23     24.93 o 
   2  14   1      190.51      170.66     38.35 o 
   4  14   1      242.04      222.69     40.19 o 
   6  14   1      239.39      244.74     41.65 o 
  -5  15   1      647.76      676.32     61.70 o 
  -3  15   1       22.51        7.72     31.11 o 
  -1  15   1      175.49      170.36     36.66 o 
   1  15   1      332.37      414.26     51.48 o 
   3  15   1      625.66      570.51     58.66 o 
 -20   0   2      413.88      391.73     46.82 o 
 -18   0   2      140.26      133.04     26.44 o 
 -16   0   2        9.66        7.78     14.12 o 
 -14   0   2      111.49      108.03     14.70 o 
 -12   0   2     1975.17     1733.68     39.83 o 
 -10   0   2      172.62       95.31     10.80 o 
  -8   0   2     1231.39     1326.23     28.65 o 
  -6   0   2    20332.83    16984.99    384.32 o 
  -4   0   2     1453.68      853.21     24.00 o 
  -2   0   2      276.17       36.80     12.66 o 
   0   0   2     5473.51     5502.11    112.76 o 
   2   0   2   117161.57   126739.67   3375.63 o 
   6   0   2    68613.97    68365.60    952.21 o 
   8   0   2     1574.60     1521.91     34.26 o 
  10   0   2    26237.06    24767.40    431.44 o 
  12   0   2    14799.22    14171.15    295.02 o 
  14   0   2     4895.86     4623.36    122.56 o 
  16   0   2     2221.16     1975.69     75.24 o 
  18   0   2     1556.09     1487.63     73.76 o 
 -21   1   2       61.05       29.53     20.52 o 
 -19   1   2       25.45      -31.54     15.77 o 
 -17   1   2       95.72       72.37     14.15 o 
 -15   1   2       16.26       22.74      8.63 o 
 -13   1   2      619.24      564.50     19.68 o 
 -11   1   2      111.20      136.47      8.89 o 
  -9   1   2      133.89      284.24     10.39 o 
  -7   1   2     4108.79     4396.07     83.95 o 
  -5   1   2     4867.39     5800.85    250.83 o 
  -3   1   2     4553.27     4248.24     82.71 o 
  -1   1   2    11567.89    11359.58    278.16 o 
   1   1   2    11440.98    11539.72    138.20 o 
   3   1   2     7928.63     8983.87    127.78 o 
   5   1   2     1027.64     1068.58     17.76 o 
   7   1   2    10021.92    11277.75    117.86 o 
   9   1   2       81.09       78.98     12.75 o 
  11   1   2     1457.72     1565.18     36.42 o 
  13   1   2     3214.98     3075.40     64.08 o 
  15   1   2     1250.69     1259.00     43.32 o 
  17   1   2     2419.23     2196.77     58.00 o 
 -20   2   2      296.88      301.50     29.72 o 
 -18   2   2      987.31     1031.86     39.41 o 
 -16   2   2      266.18      307.87     20.07 o 
 -14   2   2      375.79      372.53     16.39 o 
 -12   2   2      166.25      203.86     11.42 o 
 -10   2   2      486.84      340.01     12.16 o 
  -8   2   2     7569.77     8521.94    264.52 o 
  -6   2   2    11904.12    11477.91    513.11 o 
  -4   2   2    46873.69    46832.00    957.43 o 
  -2   2   2     4408.56     4354.22     71.69 o 
   0   2   2    36477.24    34802.49    342.98 o 
   2   2   2    12700.78    12733.63    146.56 o 
   4   2   2     3298.38     2668.58     35.71 o 
   6   2   2    14823.06    14659.71    221.15 o 
   8   2   2      642.27      563.35     18.12 o 
  10   2   2     6074.80     5677.25     94.37 o 
  12   2   2      182.83      180.90     15.42 o 
  14   2   2     3266.52     3172.97     67.48 o 
  16   2   2      248.25      259.97     23.31 o 
  18   2   2      824.38      900.45     41.92 o 
 -21   3   2       17.17        9.17     19.69 o 
 -19   3   2       72.84       64.28     18.32 o 
 -17   3   2      487.82      523.12     29.52 o 
 -15   3   2      184.08      179.86     15.11 o 
 -13   3   2     1928.85     1896.00     42.30 o 
 -11   3   2     2104.63     2206.86     50.19 o 
  -9   3   2      296.40      554.98     16.51 o 
  -7   3   2     2656.62     2649.63     88.45 o 
  -5   3   2     9769.88    11274.51    361.73 o 
  -3   3   2    12030.71    11382.74    143.98 o 
  -1   3   2    27535.26    27894.04    442.61 o 
   1   3   2     1915.58     1667.59     24.95 o 
   3   3   2     2527.93     2060.72     75.35 o 
   5   3   2      241.35      259.18     11.31 o 
   7   3   2     1695.41     1524.34     33.31 o 
   9   3   2     1105.55      982.73     28.77 o 
  11   3   2     3013.89     2761.46     53.66 o 
  13   3   2     3127.42     2925.41     58.53 o 
  15   3   2        7.01       15.34     14.12 o 
  17   3   2      978.93      951.52     42.15 o 
 -20   4   2      521.42      436.30     35.41 o 
 -18   4   2      636.88      619.55     37.13 o 
 -16   4   2     1296.27     1288.92     37.25 o 
 -14   4   2      389.64      475.84     22.95 o 
 -12   4   2     1977.78     2129.94     62.66 o 
 -10   4   2     1780.54     1892.34     80.75 o 
  -8   4   2     1627.40     1635.97     62.21 o 
  -6   4   2      584.09      567.01     19.30 o 
  -4   4   2      447.80      403.54     12.59 o 
  -2   4   2      373.67      297.19     10.65 o 
   0   4   2      753.46     1443.17     22.85 o 
   2   4   2      826.10     1242.23     27.94 o 
   4   4   2    13163.40    15126.28    535.16 o 
   6   4   2     3758.49     3935.24    125.63 o 
   8   4   2     1289.54     1401.70     68.20 o 
  10   4   2      928.31      933.57     30.29 o 
  12   4   2      287.88      295.14     19.51 o 
  14   4   2       67.65       44.15     13.68 o 
  16   4   2       14.05       19.60     15.85 o 
 -19   5   2       43.26       27.78     18.34 o 
 -17   5   2     1567.66     1632.86     47.32 o 
 -15   5   2        0.71      -10.52     10.88 o 
 -13   5   2     2567.25     2737.68     87.80 o 
 -11   5   2     1813.56     2203.19     94.46 o 
  -9   5   2      227.53      250.42     11.28 o 
  -7   5   2    20759.61    23742.93    774.74 o 
  -5   5   2      453.62      605.70     17.04 o 
  -3   5   2     8839.14     8359.91    104.60 o 
  -1   5   2     4647.21     5483.06     62.57 o 
   1   5   2      652.81      568.17     15.24 o 
   3   5   2       15.45        3.16      4.79 o 
   5   5   2     1101.12     1182.48     40.26 o 
   7   5   2     6054.55     6995.45    444.58 o 
   9   5   2    11163.60    12116.60    725.40 o 
  11   5   2     1147.89     1268.93     51.95 o 
  13   5   2     4437.08     4587.25     81.75 o 
  15   5   2      503.90      496.60     28.19 o 
  17   5   2      906.60      946.23     46.20 o 
 -20   6   2       34.21       25.16     22.94 o 
 -18   6   2      360.32      374.83     29.63 o 
 -16   6   2        8.73        7.49     14.47 o 
 -14   6   2      761.36      827.20     41.33 o 
 -12   6   2      551.07      738.23     27.21 o 
 -10   6   2     4416.89     5397.68    239.16 o 
  -8   6   2     1336.24     1459.63     52.82 o 
  -6   6   2     3023.74     3586.51     77.56 o 
  -4   6   2      909.34     1107.53     21.16 o 
  -2   6   2     7305.69     7856.66     88.41 o 
   0   6   2     5757.25     6811.84     84.44 o 
   2   6   2    11013.37    12373.13    145.25 o 
   4   6   2     1158.00     1263.39     35.34 o 
   6   6   2      120.71      134.35     15.27 o 
   8   6   2      241.35      272.92     16.80 o 
  10   6   2     1148.41     1408.82     71.56 o 
  12   6   2      212.26      168.66     17.63 o 
  14   6   2        2.47      -10.17     13.58 o 
  16   6   2        5.45      -16.48     17.10 o 
 -19   7   2        0.76      -27.00     20.16 o 
 -17   7   2     5100.79     5359.68    116.29 o 
 -15   7   2        1.91       -3.19     14.27 o 
 -13   7   2     6586.04     7361.14    400.83 o 
 -11   7   2       35.31       59.54     10.31 o 
  -9   7   2     2554.44     2838.87    110.20 o 
  -7   7   2      576.36      518.21     16.88 o 
  -5   7   2     1235.64     1297.23     24.01 o 
  -3   7   2     1816.96     1581.35     25.89 o 
  -1   7   2     4015.45     3658.11     51.62 o 
   1   7   2     3935.18     3893.23     52.05 o 
   3   7   2     8317.84     8240.26    103.75 o 
   5   7   2      271.13      387.79     17.87 o 
   7   7   2     8267.99     9382.87    436.31 o 
   9   7   2     2763.96     3085.49    170.57 o 
  11   7   2     1281.61     1625.19    109.84 o 
  13   7   2      724.31      789.28     33.69 o 
  15   7   2      474.86      504.25     37.71 o 
 -18   8   2     1502.68     1666.17     80.12 o 
 -16   8   2      467.60      419.25     32.63 o 
 -14   8   2       62.49       91.91     18.42 o 
 -12   8   2      220.28      250.24     21.84 o 
 -10   8   2       85.40       98.78     12.13 o 
  -8   8   2     1725.23     1752.85     51.55 o 
  -6   8   2     2169.51     2421.96     44.45 o 
  -4   8   2     6248.56     6430.36     84.92 o 
  -2   8   2      468.27      435.61     15.42 o 
   0   8   2     2783.70     2702.97     41.20 o 
   2   8   2      651.86      726.17     24.81 o 
   4   8   2     2225.67     2423.33     43.80 o 
   6   8   2     3840.14     4151.52    101.61 o 
   8   8   2        3.81       -9.81     11.20 o 
  10   8   2     1041.36     1269.75     84.44 o 
  12   8   2        1.71       -5.78     14.22 o 
  14   8   2      465.21      519.90     31.46 o 
 -17   9   2     2383.28     2444.99    108.03 o 
 -15   9   2      231.94      250.44     32.41 o 
 -13   9   2     5443.56     5755.61    329.01 o 
 -11   9   2        0.63        0.41     14.04 o 
  -9   9   2     4106.78     4329.90     92.77 o 
  -7   9   2      897.34      922.98     29.14 o 
  -5   9   2     1710.68     1802.52     41.37 o 
  -3   9   2      845.88      761.88     24.91 o 
  -1   9   2      523.77      465.52     20.16 o 
   1   9   2      964.16      970.07     26.89 o 
   3   9   2      149.46      150.94     13.52 o 
   5   9   2      441.73      428.66     21.48 o 
   7   9   2       14.67        0.84     11.09 o 
   9   9   2      621.33      573.97     29.84 o 
  11   9   2      387.39      418.29     31.45 o 
  13   9   2      440.79      479.59     35.44 o 
 -16  10   2       42.55       21.64     31.72 o 
 -14  10   2       27.13       17.98     20.35 o 
 -12  10   2      993.34     1063.35     44.22 o 
 -10  10   2      244.54      264.46     23.20 o 
  -8  10   2     2288.27     2266.78     49.53 o 
  -6  10   2      802.94      924.25     30.12 o 
  -4  10   2     2832.03     2915.33     62.58 o 
  -2  10   2     1617.76     1747.00     41.11 o 
   0  10   2     2239.69     2258.21     56.19 o 
   2  10   2       74.82      138.71     17.13 o 
   4  10   2      441.96      486.59     31.91 o 
   6  10   2     2376.63     2355.64     57.32 o 
   8  10   2       28.41       50.12     17.62 o 
  10  10   2     3047.89     3105.09     78.01 o 
  12  10   2       95.74      109.73     23.56 o 
 -15  11   2       44.51       45.08     29.79 o 
 -13  11   2      323.62      337.80     35.34 o 
 -11  11   2        1.31      -32.12     18.87 o 
  -9  11   2      703.94      610.46     45.81 o 
  -7  11   2      116.37      149.35     20.56 o 
  -5  11   2     1846.48     1677.02     45.25 o 
  -3  11   2      853.76      860.75     35.70 o 
  -1  11   2      203.77      186.32     21.55 o 
   1  11   2      129.30       81.26     18.48 o 
   3  11   2      252.25      234.97     25.33 o 
   5  11   2      535.81      456.82     32.92 o 
   7  11   2      496.43      412.82     36.49 o 
   9  11   2        3.58      -10.00     26.80 o 
  11  11   2       14.35       32.35     33.21 o 
 -14  12   2       94.50       82.83     28.94 o 
 -12  12   2       43.25        4.85     28.78 o 
 -10  12   2      278.22      331.26     52.37 o 
  -8  12   2      419.44      387.98     38.22 o 
  -6  12   2      106.56       98.23     25.66 o 
  -4  12   2      245.07      213.90     26.94 o 
  -2  12   2      144.73      102.69     20.58 o 
   0  12   2      192.83      164.84     22.64 o 
   2  12   2       51.25       15.58     21.68 o 
   4  12   2      108.27      106.76     23.77 o 
   6  12   2      529.56      518.86     41.41 o 
   8  12   2      645.90      677.43     67.77 o 
  10  12   2     1236.09     1144.48     99.63 o 
 -11  13   2        9.18       37.31     29.72 o 
  -9  13   2      141.63       51.79     31.21 o 
  -7  13   2      297.63      228.19     39.10 o 
  -5  13   2       87.65       37.72     25.33 o 
  -3  13   2        2.85      -20.68     19.46 o 
  -1  13   2       48.38       14.59     25.05 o 
   1  13   2      120.49      132.04     25.40 o 
   3  13   2       11.76       -2.88     20.47 o 
   5  13   2       10.16      -20.66     27.75 o 
   7  13   2       22.20       32.71     25.60 o 
  -8  14   2      311.54      289.39     44.93 o 
  -6  14   2      262.37      170.02     38.05 o 
  -4  14   2      319.41      307.25     38.92 o 
  -2  14   2       11.39      -25.71     37.25 o 
   0  14   2        6.04       -0.85     27.68 o 
   2  14   2        8.67        7.09     24.71 o 
   4  14   2      380.13      446.75     42.61 o 
   6  14   2      260.30      321.43     69.48 o 
  -5  15   2      306.33      337.16     48.22 o 
  -3  15   2      252.82      247.09     38.78 o 
  -1  15   2      151.16      127.64     43.40 o 
   1  15   2       57.39      -12.33     41.06 o 
 -21   1   3       96.94       87.56     28.05 o 
 -19   1   3     4329.52     4365.27     91.29 o 
 -17   1   3     1131.60     1122.15     29.84 o 
 -15   1   3     4334.69     4106.64     59.47 o 
 -13   1   3     1501.01     1547.10     29.34 o 
 -11   1   3     1185.92     1457.20     24.85 o 
  -9   1   3      127.64      300.66     10.49 o 
  -7   1   3     1434.16     1984.58     45.16 o 
  -5   1   3    40949.95    39703.06    826.34 o 
  -3   1   3     2118.53     1260.99    252.29 o 
  -1   1   3    36919.13    37334.81    489.79 o 
   1   1   3    21254.79    21178.34    263.60 o 
   3   1   3     1264.73     1731.83     27.25 o 
   5   1   3     2085.81     1553.57     22.31 o 
   7   1   3      622.83      629.02     14.83 o 
   9   1   3      919.01      673.15    134.69 o 
  11   1   3      339.56      373.96     21.73 o 
  13   1   3      138.10      101.32     15.83 o 
  15   1   3      957.32     1061.92     41.83 o 
  17   1   3      546.27      506.69     32.53 o 
 -22   2   3        4.43      -36.77     18.39 o 
 -20   2   3      320.51      284.70     28.70 o 
 -18   2   3      949.36      929.69     37.26 o 
 -16   2   3       22.01       17.08      9.03 o 
 -14   2   3       10.26      -13.29      6.64 o 
 -12   2   3      423.83      379.37     14.05 o 
 -10   2   3     7673.04     7987.53    141.35 o 
  -8   2   3        6.61       64.73      5.92 o 
  -6   2   3      580.15      505.90     14.34 o 
  -4   2   3     3956.98     3619.19     73.06 o 
  -2   2   3     1371.45     1701.95     23.72 o 
   0   2   3    10128.10    10050.09    130.70 o 
   2   2   3       35.36      105.99      7.27 o 
   4   2   3    16532.24    16935.67    195.81 o 
   6   2   3     1300.21     1173.98     20.26 o 
   8   2   3     4803.70     4894.80     89.54 o 
  10   2   3      880.65      792.04     27.22 o 
  12   2   3     2497.98     2460.81     79.94 o 
  14   2   3      128.96      115.92     17.32 o 
  16   2   3      210.75      155.77     20.83 o 
 -21   3   3     1403.94     1332.99     58.52 o 
 -19   3   3     1265.04     1282.04     48.07 o 
 -17   3   3     1426.27     1492.65     39.82 o 
 -15   3   3      663.18      723.05     23.17 o 
 -13   3   3      717.88      792.02     22.76 o 
 -11   3   3     2405.92     2368.83     53.47 o 
  -9   3   3     3304.90     3096.21     77.05 o 
  -7   3   3       48.99       11.40      4.39 o 
  -5   3   3    10356.70    10146.34    140.59 o 
  -3   3   3      262.13      272.45      9.96 o 
  -1   3   3     7837.89     6933.05     75.23 o 
   1   3   3     3276.57     4462.01     59.27 o 
   3   3   3      948.06      925.53     18.55 o 
   5   3   3      869.73      698.15     17.04 o 
   7   3   3     2753.42     2683.09     42.57 o 
   9   3   3     2930.86     2900.45     53.97 o 
  11   3   3      795.85      724.61     27.85 o 
  13   3   3      746.32      753.94     45.23 o 
  15   3   3        3.06      -22.84     14.00 o 
 -22   4   3       60.83      104.26     24.42 o 
 -20   4   3      133.31       98.55     20.37 o 
 -18   4   3     1117.44     1197.60     47.31 o 
 -16   4   3      257.84      244.29     18.77 o 
 -14   4   3     2145.31     2106.36     38.27 o 
 -12   4   3     4263.85     4735.26    107.46 o 
 -10   4   3        3.17        3.50      5.24 o 
  -8   4   3      625.30      560.95     14.62 o 
  -6   4   3     1315.49     1218.64     20.98 o 
  -4   4   3     4834.42     6078.35    121.95 o 
  -2   4   3      521.96      238.43     11.20 o 
   0   4   3     1803.68     1816.92     40.29 o 
   2   4   3     6981.58     5921.28     86.94 o 
   4   4   3     3273.85     3024.56     40.15 o 
   6   4   3     9123.58     9035.77    112.99 o 
   8   4   3     7015.55     7220.15    130.56 o 
  10   4   3     1432.62     1389.86     39.34 o 
  12   4   3     1364.12     1368.69     38.76 o 
  14   4   3       27.89       22.50     14.27 o 
  16   4   3       20.96       10.90     16.05 o 
 -21   5   3        2.37       -8.29     18.03 o 
 -19   5   3       98.59       80.43     19.28 o 
 -17   5   3        0.12        1.71     12.58 o 
 -15   5   3      908.17      964.48     32.83 o 
 -13   5   3        7.01       -2.40      7.54 o 
 -11   5   3     3497.95     3797.59    106.13 o 
  -9   5   3      905.43      953.02     19.49 o 
  -7   5   3       82.37      104.71      7.36 o 
  -5   5   3      466.06      541.21     14.87 o 
  -3   5   3        0.97       -4.18      4.34 o 
  -1   5   3     2319.71     3011.37     42.88 o 
   1   5   3     1346.27     2032.11     28.75 o 
   3   5   3       58.89       48.62      6.59 o 
   5   5   3     1999.88     2025.38     37.55 o 
   7   5   3      538.77      630.09     23.95 o 
   9   5   3     2045.42     2055.44     44.82 o 
  11   5   3      548.40      568.55     26.55 o 
  13   5   3      282.15      290.85     22.20 o 
  15   5   3        0.49       14.40     15.92 o 
 -20   6   3      253.44      252.87     31.32 o 
 -18   6   3     1998.09     2182.46     65.78 o 
 -16   6   3      524.94      490.68     26.11 o 
 -14   6   3     2713.71     2987.61     89.69 o 
 -12   6   3      166.22      190.06     12.99 o 
 -10   6   3       59.01       60.00      7.69 o 
  -8   6   3      395.23      252.66     11.13 o 
  -6   6   3     6364.09     6345.87    153.63 o 
  -4   6   3     5632.68     7302.67     87.12 o 
  -2   6   3     3095.74     2830.63     37.49 o 
   0   6   3      122.04      140.31     10.74 o 
   2   6   3     7808.00     7902.30     90.26 o 
   4   6   3      608.18      487.34     18.52 o 
   6   6   3     7666.63     8509.95    347.37 o 
   8   6   3     3933.14     3849.03    133.22 o 
  10   6   3      269.81      307.15     20.43 o 
  12   6   3      125.12       99.11     16.66 o 
  14   6   3       87.35       80.50     17.22 o 
 -19   7   3      302.15      318.88     34.03 o 
 -17   7   3       10.83       17.97     17.55 o 
 -15   7   3     1199.19     1366.66     50.20 o 
 -13   7   3        0.06      -10.23     11.09 o 
 -11   7   3       33.78       29.07      9.45 o 
  -9   7   3      282.01      314.15     15.41 o 
  -7   7   3      430.78      518.25     18.44 o 
  -5   7   3      153.66      107.48     14.01 o 
  -3   7   3       86.27      140.80      9.76 o 
  -1   7   3       49.48       25.19      7.18 o 
   1   7   3     1232.88     1164.94     83.95 o 
   3   7   3      634.96      699.95     22.57 o 
   5   7   3      107.07      130.14     12.58 o 
   7   7   3     2047.67     2183.21     84.31 o 
   9   7   3       48.05       27.91     12.84 o 
  11   7   3      119.79       75.00     15.21 o 
  13   7   3      122.57       84.88     17.49 o 
  15   7   3      152.14      156.63     24.28 o 
 -18   8   3     1117.85     1245.40     59.44 o 
 -16   8   3       32.46        1.24     17.13 o 
 -14   8   3       55.23       40.03     16.30 o 
 -12   8   3       78.65      108.57     13.74 o 
 -10   8   3      484.78      644.55     22.93 o 
  -8   8   3     4665.70     4953.38    114.25 o 
  -6   8   3     2115.33     2214.89     51.32 o 
  -4   8   3     7577.08     7270.04     94.15 o 
  -2   8   3     3101.73     2896.67     47.84 o 
   0   8   3        0.78      -14.01      7.00 o 
   2   8   3     2451.87     2458.91     61.41 o 
   4   8   3     2271.71     2185.36     42.43 o 
   6   8   3     1722.05     1765.10     41.52 o 
   8   8   3      601.66      580.86     26.82 o 
  10   8   3      670.07      713.10     37.81 o 
  12   8   3      201.46      225.97     28.24 o 
  14   8   3        9.44      -14.59     16.75 o 
 -17   9   3      119.27      118.93     24.54 o 
 -15   9   3     3707.30     4176.75    257.61 o 
 -13   9   3     1342.45     1452.49     66.07 o 
 -11   9   3     3754.23     3967.25    147.16 o 
  -9   9   3      392.01      429.15     19.99 o 
  -7   9   3      528.87      498.86     32.17 o 
  -5   9   3       13.17       -6.73     10.50 o 
  -3   9   3      128.12      153.32     13.39 o 
  -1   9   3       11.22        5.84     10.04 o 
   1   9   3      368.56      325.25     19.32 o 
   3   9   3      171.19      219.05     18.79 o 
   5   9   3     2171.48     2282.86     48.27 o 
   7   9   3      115.30       99.33     15.41 o 
   9   9   3     1099.74     1078.70     37.86 o 
  11   9   3      195.45      218.90     22.58 o 
  13   9   3       86.60      130.44     23.03 o 
 -16  10   3     2129.96     2378.39    161.29 o 
 -14  10   3      553.13      628.58     43.16 o 
 -12  10   3       50.81       53.16     21.76 o 
 -10  10   3     2645.51     2586.81     89.90 o 
  -8  10   3      191.60      152.89     17.82 o 
  -6  10   3     1957.25     1811.38     45.09 o 
  -4  10   3      239.17      175.19     17.16 o 
  -2  10   3     3602.37     3429.23     65.23 o 
   0  10   3    13177.16    12808.49    187.30 o 
   2  10   3     5210.81     5074.23     93.51 o 
   4  10   3    10914.95    10732.35    186.45 o 
   6  10   3     2021.30     2010.82     61.97 o 
   8  10   3      215.45      208.69     23.67 o 
  10  10   3     2150.87     2099.03     62.57 o 
  12  10   3        1.23      -34.63     18.11 o 
 -15  11   3       46.97       45.58     26.41 o 
 -13  11   3       26.42      -14.20     24.19 o 
 -11  11   3     1259.05     1109.06     54.59 o 
  -9  11   3     2517.68     2608.96     69.51 o 
  -7  11   3      399.96      352.54     23.56 o 
  -5  11   3     9512.75     9271.92    144.29 o 
  -3  11   3      282.90      297.32     21.32 o 
  -1  11   3     4233.84     3925.41     78.53 o 
   1  11   3      171.12      113.40     20.23 o 
   3  11   3      269.10      269.23     27.63 o 
   5  11   3      136.63      113.52     24.64 o 
   7  11   3     1675.19     1732.52     66.04 o 
   9  11   3       50.53       84.15     24.79 o 
  11  11   3     2889.10     3117.15     96.19 o 
 -14  12   3       22.66       32.58     25.32 o 
 -12  12   3       33.61       13.95     25.13 o 
 -10  12   3       12.40       -5.35     33.80 o 
  -8  12   3      268.15      334.49     32.55 o 
  -6  12   3      111.75       81.69     20.54 o 
  -4  12   3      682.27      650.66     35.61 o 
  -2  12   3     1714.56     1565.58     50.87 o 
   0  12   3      435.96      403.31     29.76 o 
   2  12   3      362.09      331.87     30.62 o 
   4  12   3      143.22      102.66     24.55 o 
   6  12   3      216.25      160.29     28.17 o 
   8  12   3       10.97      -39.93     21.61 o 
 -13  13   3      504.74      525.66     48.71 o 
 -11  13   3      571.60      619.68     57.41 o 
  -9  13   3      853.68      879.57     64.25 o 
  -7  13   3      142.00      109.69     29.06 o 
  -5  13   3     1941.45     2151.55     94.72 o 
  -3  13   3       16.10       16.89     18.55 o 
  -1  13   3     1852.39     2009.47     60.72 o 
   1  13   3      457.43      506.67     44.20 o 
   3  13   3        0.12       30.33     22.65 o 
   5  13   3      504.45      561.79     44.78 o 
   7  13   3      545.51      573.58     49.56 o 
 -10  14   3       18.75       15.57     30.67 o 
  -8  14   3       53.71       34.69     31.62 o 
  -6  14   3       15.14       10.76     26.40 o 
  -4  14   3      125.89      132.38     32.11 o 
  -2  14   3     1195.98     1300.11     59.99 o 
   0  14   3      271.40      260.76     32.05 o 
   2  14   3      473.08      461.49     43.25 o 
   4  14   3      347.11      312.63     37.92 o 
  -5  15   3      269.76      311.76     42.18 o 
  -3  15   3      377.61      329.65     42.04 o 
  -1  15   3      248.47      190.45     53.60 o 
 -22   0   4      102.04       76.92     31.32 o 
 -20   0   4     2261.20     2477.15    100.15 o 
 -18   0   4      306.30      329.84     27.16 o 
 -16   0   4      216.97      249.29     20.21 o 
 -14   0   4     1622.21     1640.58     43.44 o 
 -12   0   4      499.76      522.11     29.39 o 
 -10   0   4      421.15      762.59     26.98 o 
  -8   0   4     2937.35     3189.32     58.10 o 
  -6   0   4     1392.92      953.94     33.17 o 
  -4   0   4    33605.99    28883.96    624.81 o 
  -2   0   4       54.74        4.87     10.32 o 
   0   0   4    86734.95    85780.33   1636.12 o 
   2   0   4    24407.46    25592.84    492.99 o 
   4   0   4     1128.11      694.16     22.33 o 
   6   0   4     6414.36     6352.49    143.88 o 
   8   0   4      128.61      111.94     20.69 o 
  10   0   4     5743.23     5992.17    141.81 o 
  12   0   4       20.26       30.21     17.60 o 
  14   0   4     4951.76     4676.08    127.21 o 
  16   0   4     1195.28     1408.87     68.82 o 
 -23   1   4      248.63      261.02     30.28 o 
 -21   1   4       53.28       29.60     18.58 o 
 -19   1   4      737.22      784.78     43.19 o 
 -17   1   4        6.61        0.81      8.79 o 
 -15   1   4      651.57      714.45     21.00 o 
 -13   1   4      739.85      813.31     23.59 o 
 -11   1   4     4500.93     4324.64     56.51 o 
  -9   1   4     4221.56     4400.32     57.60 o 
  -7   1   4     1934.23     1437.09     20.97 o 
  -5   1   4     1014.23     1014.85     19.44 o 
  -3   1   4    20272.89    18815.14    274.41 o 
  -1   1   4     4190.46     4560.25     98.50 o 
   3   1   4      850.77      816.79     31.54 o 
   5   1   4       53.33       84.86      6.13 o 
   7   1   4      874.13      935.28     34.75 o 
   9   1   4       29.84       39.84     10.70 o 
  11   1   4      826.73      876.47     32.38 o 
  13   1   4        8.33       -3.35     12.07 o 
  15   1   4      194.02      176.68     21.22 o 
 -22   2   4      943.87      958.86     49.89 o 
 -20   2   4     1160.39     1167.67     46.69 o 
 -18   2   4      458.44      438.24     31.43 o 
 -16   2   4      340.10      300.93     16.48 o 
 -14   2   4     1342.57     1439.13     27.68 o 
 -12   2   4       59.15       99.10      7.75 o 
 -10   2   4      791.90     1082.48     23.79 o 
  -8   2   4     1925.24     1914.55     39.39 o 
  -6   2   4     2514.67     1819.14     29.00 o 
  -4   2   4    14955.18    12527.14    295.49 o 
  -2   2   4      315.03      202.88     13.24 o 
   0   2   4    16158.43    14274.14    174.25 o 
   2   2   4     3728.54     4023.88     58.98 o 
   4   2   4     2698.53     2220.11     33.43 o 
   6   2   4     1207.85     1129.51     24.70 o 
   8   2   4       97.16       77.97     10.68 o 
  10   2   4      172.79      194.67     22.35 o 
  12   2   4      340.67      414.36     24.62 o 
  14   2   4      147.91      173.99     25.60 o 
  16   2   4     1461.49     1642.37     51.54 o 
 -23   3   4      385.46      411.90     37.10 o 
 -21   3   4      244.83      220.40     24.97 o 
 -19   3   4     3078.71     3087.79     67.02 o 
 -17   3   4      772.72      841.97     27.97 o 
 -15   3   4      196.02      226.57     13.92 o 
 -13   3   4       99.46       93.75      8.96 o 
 -11   3   4     2934.05     2999.65     47.03 o 
  -9   3   4     2758.75     3552.70     77.21 o 
  -7   3   4     1139.76      720.13     16.08 o 
  -5   3   4     2305.53     2083.20     48.56 o 
  -3   3   4     4443.34     3505.54     50.74 o 
  -1   3   4      720.78      799.92     17.36 o 
   1   3   4       13.57       32.50      8.93 o 
   3   3   4     1301.92     1197.61     23.56 o 
   5   3   4     2152.00     2115.35     39.51 o 
   7   3   4     4131.77     4067.57     86.28 o 
   9   3   4     1440.31     1406.13     34.87 o 
  11   3   4     1279.93     1228.65     38.47 o 
  13   3   4      650.54      680.33     38.23 o 
  15   3   4      129.83      128.27     19.82 o 
 -22   4   4       11.76      -16.39     17.99 o 
 -20   4   4      526.87      495.16     31.70 o 
 -18   4   4      197.92      150.04     18.06 o 
 -16   4   4     1220.65     1215.73     31.45 o 
 -14   4   4     1965.83     2031.64     43.02 o 
 -12   4   4      669.70      619.49     18.85 o 
 -10   4   4      267.99      176.99      9.44 o 
  -8   4   4    16037.29    16181.08    196.61 o 
  -6   4   4        2.97       26.19      5.85 o 
  -4   4   4    12682.00    13179.38    180.31 o 
  -2   4   4      597.13      972.13     15.97 o 
   0   4   4      409.48      254.97      8.92 o 
   2   4   4      329.13      383.26     13.51 o 
   4   4   4     4892.63     4802.21     65.01 o 
   6   4   4      656.05      695.08     25.34 o 
   8   4   4      236.63      204.90     15.34 o 
  10   4   4      326.99      316.24     22.01 o 
  12   4   4      163.37      167.25     18.35 o 
  14   4   4      172.53      198.36     21.30 o 
 -21   5   4       86.64       59.73     21.35 o 
 -19   5   4        2.84       -0.66     14.34 o 
 -17   5   4       34.55        7.75     14.17 o 
 -15   5   4       85.06       81.02     11.71 o 
 -13   5   4      180.32      173.38     11.64 o 
 -11   5   4     6180.02     6637.11    173.54 o 
  -9   5   4       57.61       31.87      6.06 o 
  -7   5   4    22803.04    22927.99    349.92 o 
  -5   5   4       41.54       21.22      5.44 o 
  -3   5   4      136.76       29.22      6.34 o 
  -1   5   4      701.45      900.19     18.19 o 
   1   5   4     1248.32     1491.24     25.55 o 
   3   5   4     5713.84     5382.91     67.80 o 
   5   5   4      362.43      370.73     18.75 o 
   7   5   4     7422.06     7105.43    106.35 o 
   9   5   4     1082.11     1012.43     32.34 o 
  11   5   4       26.80       22.49     12.08 o 
  13   5   4      903.96     1024.08     39.46 o 
  15   5   4      407.10      388.07     27.37 o 
 -20   6   4        1.32        0.44     20.65 o 
 -18   6   4       99.00       83.53     19.71 o 
 -16   6   4      482.67      493.92     29.50 o 
 -14   6   4     1850.63     2056.54     58.61 o 
 -12   6   4      442.34      479.17     18.26 o 
 -10   6   4     3550.43     3790.14     86.64 o 
  -8   6   4       80.46      109.51      9.21 o 
  -6   6   4       10.01        3.65      5.71 o 
  -4   6   4     1279.14     1297.48     23.64 o 
  -2   6   4      284.83      263.28     10.03 o 
   0   6   4      481.00      520.13     14.08 o 
   2   6   4     4204.57     4431.13     57.98 o 
   4   6   4      419.67      466.02     17.59 o 
   6   6   4      732.15      704.29     25.59 o 
   8   6   4      260.02      253.96     17.97 o 
  10   6   4       34.53        6.92     12.72 o 
  12   6   4        0.41       -9.32     12.59 o 
  14   6   4      321.26      283.66     23.86 o 
 -21   7   4      840.82      820.80     52.50 o 
 -19   7   4      914.69      921.31     47.04 o 
 -17   7   4      218.93      213.98     25.48 o 
 -15   7   4     2003.33     1932.68     54.43 o 
 -13   7   4      524.96      620.13     29.88 o 
 -11   7   4      254.13      390.20     21.40 o 
  -9   7   4      558.12      569.15     19.12 o 
  -7   7   4     8716.85     9388.34    117.14 o 
  -5   7   4        1.96       -4.62      5.87 o 
  -3   7   4     1956.19     1909.61     31.18 o 
  -1   7   4      254.40      333.87     12.78 o 
   1   7   4       11.32        3.35      6.09 o 
   3   7   4      445.66      420.16     18.51 o 
   5   7   4      410.22      462.29     23.26 o 
   7   7   4     1297.55     1387.18     36.49 o 
   9   7   4      875.20      858.24     32.05 o 
  11   7   4       61.89       73.98     15.80 o 
  13   7   4      490.90      527.11     29.80 o 
 -20   8   4      237.58      201.41     37.09 o 
 -18   8   4      803.90      772.86     48.33 o 
 -16   8   4     1842.86     1813.08     61.03 o 
 -14   8   4     3720.11     3822.90    129.47 o 
 -12   8   4      584.20      659.49     24.34 o 
 -10   8   4       25.06        0.35      9.51 o 
  -8   8   4     2232.19     2343.80     39.93 o 
  -6   8   4      899.11      951.37     24.56 o 
  -4   8   4     1107.68     1194.12     35.20 o 
  -2   8   4      144.15      167.69     13.89 o 
   0   8   4      218.13      116.39     28.64 o 
   2   8   4     1762.42     1708.76     35.58 o 
   4   8   4      320.29      330.45     18.76 o 
   6   8   4     1446.37     1431.86     37.62 o 
   8   8   4      582.81      599.77     34.57 o 
  10   8   4       86.51       73.21     16.05 o 
  12   8   4      101.63       57.56     17.18 o 
 -19   9   4     2297.30     2562.21     84.81 o 
 -17   9   4       35.42       16.18     22.28 o 
 -15   9   4       84.33       98.38     24.07 o 
 -13   9   4       56.24       27.10     19.63 o 
 -11   9   4     4850.29     5238.60    198.10 o 
  -9   9   4      580.34      545.27     24.41 o 
  -7   9   4    11734.81    11704.89    183.94 o 
  -5   9   4     3738.70     3580.60     61.78 o 
  -3   9   4    16981.16    16906.52    223.96 o 
  -1   9   4      854.37      928.67     28.33 o 
   1   9   4     1904.82     2058.28     48.59 o 
   3   9   4      485.40      541.78     25.38 o 
   5   9   4      231.55      229.41     17.95 o 
   7   9   4       28.98       15.48     12.91 o 
   9   9   4      211.98      232.07     20.67 o 
  11   9   4      824.53      889.56     38.23 o 
 -18  10   4       27.76        6.40     34.15 o 
 -16  10   4      642.06      666.19     46.73 o 
 -14  10   4       35.50       40.79     22.76 o 
 -12  10   4      982.23      969.16     49.10 o 
 -10  10   4       11.24      -12.89     12.14 o 
  -8  10   4      104.39      109.05     16.37 o 
  -6  10   4      811.21      894.54     32.59 o 
  -4  10   4     1485.90     1615.60     41.52 o 
  -2  10   4     2274.72     2390.01     48.68 o 
   0  10   4     3144.04     3307.54     62.02 o 
   2  10   4     1081.96     1090.82     40.65 o 
   4  10   4     1434.06     1532.69     44.82 o 
   6  10   4      454.67      520.67     29.59 o 
   8  10   4      641.73      624.12     37.50 o 
  10  10   4      359.87      440.00     33.77 o 
 -17  11   4      746.84      800.47    108.50 o 
 -15  11   4        0.16      -42.16     21.08 o 
 -13  11   4       79.43       83.48     25.01 o 
 -11  11   4      297.36      252.66     26.86 o 
  -9  11   4      106.19       76.85     16.86 o 
  -7  11   4     1319.87     1108.14     40.85 o 
  -5  11   4     1263.58     1308.20     63.34 o 
  -3  11   4     4804.39     4481.96     81.07 o 
  -1  11   4        3.49       14.88     12.30 o 
   1  11   4     1763.38     1776.83     56.91 o 
   3  11   4      362.21      465.71     36.83 o 
   5  11   4      652.39      778.12     45.93 o 
   7  11   4       79.63      117.77     25.48 o 
   9  11   4      538.94      464.71     38.41 o 
 -14  12   4     1458.44     1339.00     64.51 o 
 -12  12   4      344.64      308.83     38.87 o 
 -10  12   4      448.08      444.46     42.31 o 
  -8  12   4       11.09        1.35     15.05 o 
  -6  12   4       12.36       -9.35     15.25 o 
  -4  12   4      504.48      593.92     34.15 o 
  -2  12   4       93.30      145.31     21.20 o 
   0  12   4     2721.72     2851.23     86.34 o 
   2  12   4        0.16      -22.83     19.01 o 
   4  12   4     2731.43     2871.82    108.23 o 
   6  12   4      169.67       84.50     25.13 o 
   8  12   4     1370.00     1394.84     62.50 o 
 -13  13   4        6.47      -30.29     26.49 o 
 -11  13   4      504.96      467.49     44.84 o 
  -9  13   4       12.40       12.35     23.99 o 
  -7  13   4       10.03       34.70     22.59 o 
  -5  13   4      178.09      211.42     25.90 o 
  -3  13   4       28.43       38.70     19.20 o 
  -1  13   4      115.42      107.41     39.09 o 
   1  13   4      418.05      382.53     36.80 o 
   3  13   4      110.44       77.48     26.74 o 
   5  13   4      604.46      621.02     46.10 o 
 -10  14   4     1757.57     1789.08    200.89 o 
  -8  14   4      106.16       26.90     36.88 o 
  -6  14   4     1264.62     1258.13     66.17 o 
  -4  14   4       54.28       45.36     21.06 o 
  -2  14   4      919.83      846.19     58.57 o 
   0  14   4        9.47      -18.10     23.60 o 
   2  14   4       40.81       17.53     25.04 o 
  -5  15   4      146.13      111.40     33.89 o 
  -3  15   4     1178.45     1453.68     98.96 o 
 -23   1   5      287.70      240.62     29.74 o 
 -21   1   5     2608.81     2620.89     61.92 o 
 -19   1   5       62.17       44.28     12.06 o 
 -17   1   5      824.98      808.72     27.18 o 
 -15   1   5      227.71      197.97     11.81 o 
 -13   1   5     4659.65     4571.65     58.37 o 
 -11   1   5     4335.18     3933.40     51.75 o 
  -9   1   5    24608.67    23047.08    240.95 o 
  -7   1   5    39238.82    38463.32    452.91 o 
  -5   1   5    20473.88    17311.96    229.10 o 
  -3   1   5    19469.57    20515.54    323.52 o 
  -1   1   5      180.51      406.63     55.95 o 
   1   1   5      820.35      743.99     22.61 o 
   3   1   5     2494.59     2913.41     72.46 o 
   5   1   5     1585.04     1194.60    189.93 o 
   7   1   5      342.14      360.45     14.68 o 
   9   1   5     1495.69     1468.79     38.32 o 
  11   1   5      139.97      154.02     16.38 o 
  13   1   5       58.32       52.58     16.34 o 
  15   1   5     1076.57     1196.35     53.88 o 
 -22   2   5      103.55       78.11     20.07 o 
 -20   2   5      296.57      207.67     19.32 o 
 -18   2   5     6080.44     5966.16     90.71 o 
 -16   2   5      532.72      616.62     22.39 o 
 -14   2   5     7190.36     7122.07     85.44 o 
 -12   2   5     1693.10     1764.10     28.78 o 
 -10   2   5       17.78       12.56      5.64 o 
  -8   2   5       66.34      136.96      7.28 o 
  -6   2   5     1784.93     2303.40     32.91 o 
  -4   2   5      348.36      454.07     31.31 o 
  -2   2   5     5117.92     6444.47    158.50 o 
   0   2   5     1168.50     1305.03     22.54 o 
   2   2   5       34.79        0.09      4.12 o 
   4   2   5        9.58        5.86      5.13 o 
   6   2   5     3524.57     3406.32     67.95 o 
   8   2   5       26.01       19.80      9.03 o 
  10   2   5      358.16      347.56     21.01 o 
  12   2   5      393.07      440.19     24.72 o 
  14   2   5      788.38      801.51     33.51 o 
 -23   3   5       63.62       58.66     21.06 o 
 -21   3   5        0.89        3.35     14.68 o 
 -19   3   5      324.35      326.97     20.18 o 
 -17   3   5     1795.98     1867.32     40.70 o 
 -15   3   5     1717.25     1766.40     31.89 o 
 -13   3   5     3270.98     3346.79     51.77 o 
 -11   3   5    20563.26    20874.59    222.06 o 
  -9   3   5     2742.60     2471.17     33.09 o 
  -7   3   5    16121.17    16918.53    211.87 o 
  -5   3   5     1117.03     1624.22     35.72 o 
  -3   3   5      133.54      217.35      7.62 o 
  -1   3   5     1464.81     2056.36     27.33 o 
   1   3   5     5364.01     5149.23     65.85 o 
   3   3   5      375.72      523.17     31.62 o 
   5   3   5     8709.97     8832.86    145.33 o 
   7   3   5      972.83     1047.36     32.84 o 
   9   3   5     1578.06     1604.53     37.87 o 
  11   3   5      125.53      110.45     18.69 o 
  13   3   5       15.44        0.40     12.96 o 
 -22   4   5     1568.64     1637.62     55.91 o 
 -20   4   5     4243.19     4301.00     85.14 o 
 -18   4   5     3920.04     3937.24     67.65 o 
 -16   4   5     2289.11     2254.69     42.36 o 
 -14   4   5      890.13      833.02     22.78 o 
 -12   4   5      162.88      114.42     12.37 o 
 -10   4   5     7328.08     8005.26    101.44 o 
  -8   4   5       16.79       12.13      5.13 o 
  -6   4   5    12311.13    12408.97    144.14 o 
  -4   4   5      119.00       54.20      7.58 o 
  -2   4   5      559.22      410.93     13.20 o 
   0   4   5     6392.72     5835.53    343.97 o 
   2   4   5      521.34      461.24     19.95 o 
   4   4   5      138.66      159.10     17.75 o 
   6   4   5      113.97       92.98     12.35 o 
   8   4   5     3101.84     3099.04     63.20 o 
  10   4   5      607.74      550.13     31.32 o 
  12   4   5     1979.46     1970.12     57.84 o 
  14   4   5     1043.21     1047.41     51.40 o 
 -23   5   5      279.62      193.79     32.00 o 
 -21   5   5      181.89      152.28     24.15 o 
 -19   5   5      217.44      198.67     22.51 o 
 -17   5   5      112.30      114.73     15.39 o 
 -15   5   5      207.86      190.51     14.61 o 
 -13   5   5      455.09      500.79     16.64 o 
 -11   5   5       25.01       17.19      5.72 o 
  -9   5   5     5696.04     6028.73     72.13 o 
  -7   5   5      485.72      521.70     16.86 o 
  -5   5   5     7550.27     8287.67     96.19 o 
  -3   5   5        0.30        0.59      3.52 o 
  -1   5   5     7505.19     7383.69     91.77 o 
   1   5   5       55.29       88.12      8.78 o 
   3   5   5     2849.90     2932.17     67.66 o 
   5   5   5      242.59      237.66     17.28 o 
   7   5   5      536.30      467.56     24.66 o 
   9   5   5      294.59      318.47     22.96 o 
  11   5   5      766.19      729.98     38.17 o 
  13   5   5      109.93       68.83     21.00 o 
 -22   6   5     2693.85     2960.55    103.65 o 
 -20   6   5      154.71       98.59     24.37 o 
 -18   6   5      640.07      659.73     37.39 o 
 -16   6   5        3.81       -1.82     11.89 o 
 -14   6   5      144.15      141.96     13.54 o 
 -12   6   5     2930.29     3172.17     53.04 o 
 -10   6   5       65.80       60.88      9.31 o 
  -8   6   5     7840.15     7890.20     97.42 o 
  -6   6   5     2237.27     2123.38     35.01 o 
  -4   6   5      598.91      483.90     14.57 o 
  -2   6   5      169.20       88.56     12.30 o 
   0   6   5      190.98      151.47     13.14 o 
   2   6   5     3305.29     3209.26     57.84 o 
   4   6   5     6362.84     6477.10     96.95 o 
   6   6   5     1555.40     1613.81     37.96 o 
   8   6   5     8856.89     9056.69    145.89 o 
  10   6   5      185.04      173.85     23.37 o 
  12   6   5     1072.57     1178.31     49.42 o 
 -21   7   5       33.32       19.32     23.86 o 
 -19   7   5      256.03      234.46     30.96 o 
 -17   7   5      135.34      108.28     22.82 o 
 -15   7   5      326.07      346.32     22.57 o 
 -13   7   5      155.88      156.65     16.92 o 
 -11   7   5     3150.92     3318.97     50.68 o 
  -9   7   5       93.13       98.01      9.90 o 
  -7   7   5      264.65      286.21     13.54 o 
  -5   7   5       33.55       18.16      5.91 o 
  -3   7   5      797.35      857.16     22.37 o 
  -1   7   5      307.75      352.96     13.64 o 
   1   7   5      122.62      148.05     10.21 o 
   3   7   5      782.19      792.86     26.74 o 
   5   7   5       34.51       32.03     13.37 o 
   7   7   5       20.38       11.71     11.05 o 
   9   7   5       27.97       27.18     15.01 o 
  11   7   5      104.70       88.86     19.34 o 
 -20   8   5      521.18      516.54     42.80 o 
 -18   8   5      355.75      354.34     35.08 o 
 -16   8   5      384.63      434.79     35.85 o 
 -14   8   5      273.51      332.86     21.30 o 
 -12   8   5       25.73       31.54     11.87 o 
 -10   8   5      570.22      585.53     22.99 o 
  -8   8   5     1039.56      976.42     27.01 o 
  -6   8   5      138.94      102.65     15.48 o 
  -4   8   5      841.59      799.49     27.13 o 
  -2   8   5     3388.63     3181.40     60.03 o 
   0   8   5     2954.74     2775.11     51.90 o 
   2   8   5     2997.84     3156.07     56.10 o 
   4   8   5     5505.93     5421.39     86.89 o 
   6   8   5      502.65      525.52     24.29 o 
   8   8   5      779.04      728.78     37.00 o 
  10   8   5       13.64       29.78     17.01 o 
  12   8   5      285.80      245.13     26.41 o 
 -19   9   5       55.70       43.85     24.60 o 
 -17   9   5       94.88       64.27     23.94 o 
 -15   9   5      617.36      576.71     53.08 o 
 -13   9   5      373.93      382.79     26.68 o 
 -11   9   5       16.24       22.95     12.38 o 
  -9   9   5     3051.41     3040.44     62.37 o 
  -7   9   5     1389.49     1432.17     34.01 o 
  -5   9   5     3025.15     3097.23     56.01 o 
  -3   9   5     1248.12     1223.19     31.65 o 
  -1   9   5      153.55      179.91     16.55 o 
   1   9   5        2.84      -19.47     12.49 o 
   3   9   5      849.52      755.58     31.33 o 
   5   9   5      313.60      365.09     24.18 o 
   7   9   5     2923.41     3004.63     60.54 o 
   9   9   5        1.48       -4.82     16.21 o 
  11   9   5     1454.57     1478.98     62.15 o 
 -18  10   5      344.65      377.69     49.84 o 
 -16  10   5       60.07       38.04     23.74 o 
 -14  10   5        3.98       -2.90     19.93 o 
 -12  10   5       90.06      106.35     15.77 o 
 -10  10   5       39.91       14.15     12.96 o 
  -8  10   5     4577.53     4518.87     81.19 o 
  -6  10   5      258.57      319.00     20.83 o 
  -4  10   5    11998.55    11622.83    162.07 o 
  -2  10   5     1308.59     1363.90     35.46 o 
   0  10   5      615.70      603.22     30.48 o 
   2  10   5     1108.74     1107.67     41.87 o 
   4  10   5        4.57       -8.51     13.70 o 
   6  10   5     2091.71     2077.79     54.16 o 
   8  10   5      223.57      228.10     30.74 o 
  10  10   5       81.65      121.39     40.51 o 
 -17  11   5        3.82      -37.98     24.33 o 
 -15  11   5      637.03      687.89     69.28 o 
 -13  11   5      618.69      573.29     41.46 o 
 -11  11   5      818.85      779.38     34.48 o 
  -9  11   5      574.52      668.38     31.10 o 
  -7  11   5     3215.69     3206.65     65.63 o 
  -5  11   5      731.65      917.68     34.13 o 
  -3  11   5      124.57      160.96     18.38 o 
  -1  11   5      102.78      107.79     24.18 o 
   1  11   5     4088.96     3958.26     93.99 o 
   3  11   5       50.74       57.54     19.58 o 
   5  11   5     2642.00     2683.51     80.83 o 
   7  11   5     1569.68     1590.06     59.90 o 
 -16  12   5       65.33       37.61     27.66 o 
 -14  12   5        5.89      -25.93     32.68 o 
 -12  12   5      607.91      664.16     44.76 o 
 -10  12   5      159.12       98.42     18.56 o 
  -8  12   5      205.08      203.47     20.77 o 
  -6  12   5        0.65       11.00     14.62 o 
  -4  12   5       77.67       30.71     16.67 o 
  -2  12   5       87.39       55.77     21.29 o 
   0  12   5       43.01       28.42     20.53 o 
   2  12   5        9.85      -29.53     21.11 o 
   4  12   5       21.09       37.03     26.55 o 
   6  12   5        2.57       -0.07     21.10 o 
 -13  13   5      715.04      599.44     47.27 o 
 -11  13   5      414.74      407.14     54.87 o 
  -9  13   5     1232.09     1257.92     48.79 o 
  -7  13   5      318.43      290.11     27.80 o 
  -5  13   5      431.81      398.37     33.20 o 
  -3  13   5        3.64      -10.65     20.17 o 
  -1  13   5       73.84       84.32     24.63 o 
   1  13   5       89.60       65.69     24.47 o 
   3  13   5        1.41      -23.67     22.88 o 
   5  13   5      178.05      173.37     29.05 o 
 -10  14   5      154.20      126.71     36.27 o 
  -8  14   5      277.45      348.98     39.88 o 
  -6  14   5       58.82       26.72     23.00 o 
  -4  14   5        3.16        6.02     23.61 o 
  -2  14   5      292.36      232.91     33.37 o 
   0  14   5      523.03      537.03     43.63 o 
   2  14   5        5.71      -17.70     23.85 o 
 -24   0   6     1052.13     1000.71    104.44 o 
 -22   0   6      604.83      605.90     39.95 o 
 -20   0   6      800.48      745.85     41.27 o 
 -18   0   6      244.32      224.94     28.99 o 
 -16   0   6      187.57      242.21     30.06 o 
 -14   0   6      100.96      115.77     13.80 o 
 -12   0   6     2472.92     2518.67     53.04 o 
 -10   0   6       42.16      191.67     11.63 o 
  -8   0   6    57473.93    40321.59   1441.20 o 
  -6   0   6    18612.33    15939.25    427.53 o 
  -4   0   6      259.00      834.54     82.39 o 
  -2   0   6     9281.29    10775.24    257.98 o 
   0   0   6      178.62      118.21      8.30 o 
   2   0   6    36215.41    38746.58    656.41 o 
   4   0   6     5207.41     5673.97    154.54 o 
   6   0   6     4805.02     4839.26    141.68 o 
   8   0   6        0.64      -18.44     16.74 o 
  10   0   6     1600.89     1605.86     87.92 o 
  12   0   6      105.65       74.90     30.29 o 
 -23   1   6      385.97      357.48     29.90 o 
 -21   1   6       59.75       45.44     13.48 o 
 -19   1   6      895.51      925.70     30.65 o 
 -17   1   6       53.25       40.35      9.57 o 
 -15   1   6        7.91       23.28      8.02 o 
 -13   1   6      557.86      683.45     18.26 o 
 -11   1   6     3425.60     3938.58     49.31 o 
  -9   1   6       36.31      142.25      7.29 o 
  -7   1   6     6710.33     6241.54    744.29 o 
  -5   1   6       58.21       58.63      8.45 o 
  -3   1   6     1191.60     1032.62     32.36 o 
  -1   1   6     4915.04     4958.98     71.70 o 
   1   1   6        4.93        0.35      6.17 o 
   3   1   6      138.93       93.59     13.43 o 
   5   1   6       83.82       51.04     23.97 o 
   7   1   6      667.01      668.13     30.96 o 
   9   1   6        0.03       -1.73     11.08 o 
  11   1   6       57.52       47.03     14.88 o 
  13   1   6       47.11       28.17     22.90 o 
 -24   2   6     1601.51     1640.20     63.90 o 
 -22   2   6       48.14       32.90     16.72 o 
 -20   2   6     2566.79     2696.41     53.48 o 
 -18   2   6      469.32      425.22     21.42 o 
 -16   2   6      934.34     1039.96     34.26 o 
 -14   2   6     1359.25     1487.47     27.69 o 
 -12   2   6      266.17      300.27     13.29 o 
 -10   2   6      270.57       61.41      5.71 o 
  -8   2   6        7.38       42.66      4.88 o 
  -6   2   6     4329.43     3266.49     96.79 o 
  -4   2   6     3265.68     2777.98     53.59 o 
  -2   2   6     3201.46     3609.00    145.27 o 
   0   2   6     2752.62     2539.92     55.53 o 
   2   2   6     9958.24    10167.04    180.63 o 
   4   2   6     1916.84     1937.72     73.96 o 
   6   2   6     3246.87     3087.85     59.33 o 
   8   2   6      749.19      761.70     36.36 o 
  10   2   6      836.89      842.08     36.17 o 
  12   2   6        7.81        7.05     15.47 o 
 -23   3   6        6.67       -5.03     16.47 o 
 -21   3   6      660.36      565.37     29.25 o 
 -19   3   6      240.18      246.03     18.46 o 
 -17   3   6       14.79        7.89      9.88 o 
 -15   3   6     3268.46     3219.67     48.95 o 
 -13   3   6     1789.68     1743.46     29.57 o 
 -11   3   6      255.94      196.55     10.32 o 
  -9   3   6     6437.16     6109.10     73.33 o 
  -7   3   6     3909.13     4728.56     53.65 o 
  -5   3   6     1221.13     1263.82     21.62 o 
  -3   3   6     2106.29     2886.34     45.07 o 
  -1   3   6     8684.49     8664.50    104.54 o 
   1   3   6     2353.93     2816.51     48.17 o 
   3   3   6     4139.49     4031.39     82.27 o 
   5   3   6      589.33      639.27     24.68 o 
   7   3   6      533.44      572.97     25.56 o 
   9   3   6      305.66      308.21     24.51 o 
  11   3   6       39.01       50.58     16.28 o 
  13   3   6      825.19      809.43     40.50 o 
 -24   4   6       64.55       66.94     30.02 o 
 -22   4   6      142.71      119.38     22.53 o 
 -20   4   6      907.16      930.68     35.87 o 
 -18   4   6       49.44       61.28     12.80 o 
 -16   4   6     4070.28     4287.12     61.94 o 
 -14   4   6     2700.36     2794.72     50.71 o 
 -12   4   6     2895.27     2853.64     58.03 o 
 -10   4   6    12751.52    12366.20    134.11 o 
  -8   4   6       30.56       66.06      6.18 o 
  -6   4   6      211.56      184.51     10.53 o 
  -4   4   6     9502.54    10198.70    126.68 o 
  -2   4   6      175.90      271.09      9.17 o 
   0   4   6     1207.69     1530.95     26.49 o 
   2   4   6       81.38      115.63     10.09 o 
   4   4   6     8896.89     8771.15    134.75 o 
   6   4   6     2604.26     2761.72     57.09 o 
   8   4   6     1831.51     1799.60     51.95 o 
  10   4   6      437.01      477.61     30.14 o 
  12   4   6        3.24        2.41     16.14 o 
 -23   5   6      939.77      891.38     52.91 o 
 -21   5   6        4.83        1.35     19.63 o 
 -19   5   6      806.10      905.29     42.59 o 
 -17   5   6      372.48      406.49     29.27 o 
 -15   5   6      627.74      631.97     21.26 o 
 -13   5   6     3851.93     3858.16     59.83 o 
 -11   5   6     1328.74     1413.31     24.98 o 
  -9   5   6     3059.08     2796.40     42.16 o 
  -7   5   6     1285.34     1177.86     21.87 o 
  -5   5   6      476.26      462.63     14.30 o 
  -3   5   6      679.36      796.71     17.50 o 
  -1   5   6      279.28      360.11     19.71 o 
   1   5   6     1386.52     1367.72     36.76 o 
   3   5   6     2327.16     1985.79     57.30 o 
   5   5   6      964.89      935.70     32.39 o 
   7   5   6      615.09      547.37     27.34 o 
   9   5   6      456.59      404.94     25.49 o 
  11   5   6      381.07      396.50     29.73 o 
 -22   6   6      296.78      355.62     36.63 o 
 -20   6   6      330.73      328.37     33.23 o 
 -18   6   6        1.63       -5.94     13.78 o 
 -16   6   6      473.03      462.39     25.47 o 
 -14   6   6     4155.19     4214.87     66.77 o 
 -12   6   6      955.20      972.43     26.85 o 
 -10   6   6     2596.37     2459.58     42.85 o 
  -8   6   6     3101.88     2942.08     47.15 o 
  -6   6   6       61.13       52.09      7.08 o 
  -4   6   6       99.06       50.06     12.06 o 
  -2   6   6     1629.33     1588.65     35.17 o 
   0   6   6      464.27      413.74     23.97 o 
   2   6   6     2842.41     2820.23     55.88 o 
   4   6   6     2376.54     2245.42     56.68 o 
   6   6   6      129.16      126.46     16.85 o 
   8   6   6      757.95      716.44     33.09 o 
  10   6   6      716.25      717.16     40.58 o 
  12   6   6       56.28       39.52     19.60 o 
 -21   7   6      121.45       88.35     27.52 o 
 -19   7   6       29.16        3.13     19.96 o 
 -17   7   6     2959.74     3185.78     72.05 o 
 -15   7   6      390.01      413.61     22.56 o 
 -13   7   6    11022.88    11261.51    158.12 o 
 -11   7   6     4267.01     4206.72     65.87 o 
  -9   7   6     7191.33     7063.93    103.62 o 
  -7   7   6     2334.93     2325.47     43.92 o 
  -5   7   6      422.84      446.58     15.73 o 
  -3   7   6       81.08       36.39      8.16 o 
  -1   7   6        3.51       12.54      6.64 o 
   1   7   6     2772.62     2720.79     54.07 o 
   3   7   6     2175.23     2067.48     48.01 o 
   5   7   6     1069.88      967.92     35.61 o 
   7   7   6     2432.92     2365.90     57.07 o 
   9   7   6      465.97      482.79     29.89 o 
  11   7   6      112.78      108.40     22.25 o 
 -20   8   6      449.60      440.90     49.00 o 
 -18   8   6      437.61      493.60     47.26 o 
 -16   8   6      471.08      490.61     24.34 o 
 -14   8   6     1576.99     1675.02     41.65 o 
 -12   8   6     1558.42     1571.45     39.07 o 
 -10   8   6       57.90       64.11     11.52 o 
  -8   8   6       88.82       80.96     11.01 o 
  -6   8   6      681.33      634.22     21.99 o 
  -4   8   6       24.51        8.62      8.34 o 
  -2   8   6     3259.08     3235.50     55.77 o 
   0   8   6      323.33      298.48     22.32 o 
   2   8   6     1157.12     1179.41     35.80 o 
   4   8   6     2551.23     2572.59     66.69 o 
   6   8   6      153.52      149.46     18.90 o 
   8   8   6      534.76      496.45     30.09 o 
  10   8   6      104.23       78.04     20.25 o 
 -19   9   6      314.53      332.74     52.01 o 
 -17   9   6     2232.92     2309.41     76.11 o 
 -15   9   6      255.50      277.92     31.49 o 
 -13   9   6     4238.52     4493.46     86.53 o 
 -11   9   6        0.76       -6.46     11.35 o 
  -9   9   6     2924.46     2817.96     51.49 o 
  -7   9   6      170.80      100.47     12.36 o 
  -5   9   6       81.12       50.85     11.99 o 
  -3   9   6     1448.90     1573.48     37.60 o 
  -1   9   6     6683.95     6460.41    117.66 o 
   1   9   6     2349.68     2383.81     56.35 o 
   3   9   6     3310.94     3426.75     89.26 o 
   5   9   6     1749.46     1739.88     51.70 o 
   7   9   6      771.64      845.23     43.29 o 
   9   9   6      653.64      563.03     33.86 o 
 -18  10   6      343.19      285.83     35.26 o 
 -16  10   6      695.21      691.18     46.35 o 
 -14  10   6      718.11      825.16     33.14 o 
 -12  10   6       51.62       41.21     14.08 o 
 -10  10   6     1276.15     1334.81     36.92 o 
  -8  10   6       87.11       97.04     14.54 o 
  -6  10   6      184.69      195.85     16.49 o 
  -4  10   6      190.97      192.45     16.56 o 
  -2  10   6        4.27        2.71     11.50 o 
   0  10   6       20.88       19.39     13.67 o 
   2  10   6      125.71      121.00     16.54 o 
   4  10   6      206.68      210.72     25.13 o 
   6  10   6     2093.80     2262.15     66.99 o 
   8  10   6      256.08      262.35     34.11 o 
 -17  11   6      789.19      853.39     53.67 o 
 -15  11   6       28.92      -12.69     21.85 o 
 -13  11   6      466.06      457.66     26.48 o 
 -11  11   6      139.91       99.18     16.64 o 
  -9  11   6     1265.05     1195.10     39.22 o 
  -7  11   6       46.10       74.35     16.18 o 
  -5  11   6      212.81      187.25     27.18 o 
  -3  11   6      672.52      613.28     29.66 o 
  -1  11   6     2781.07     2813.52     63.19 o 
   1  11   6       73.06       71.63     17.14 o 
   3  11   6     2050.13     2090.58     68.07 o 
   5  11   6        0.39      -12.36     23.21 o 
   7  11   6      419.70      337.76     43.68 o 
 -16  12   6      669.14      693.81     50.38 o 
 -14  12   6     1025.11     1048.56     57.03 o 
 -12  12   6      288.91      266.59     24.67 o 
 -10  12   6     1187.86     1296.70     43.67 o 
  -8  12   6      136.58      150.41     19.79 o 
  -6  12   6     1684.79     1724.01     49.32 o 
  -4  12   6       19.95       37.10     16.16 o 
  -2  12   6      781.68      689.68     42.81 o 
   0  12   6      134.15      178.75     25.95 o 
   2  12   6       45.15       -6.99     19.35 o 
   4  12   6      141.07      149.43     37.81 o 
 -13  13   6       35.39       51.00     27.31 o 
 -11  13   6        8.71        2.78     17.52 o 
  -9  13   6       29.73        4.95     18.86 o 
  -7  13   6      692.59      675.66     37.45 o 
  -5  13   6        9.40        5.00     19.86 o 
  -3  13   6      235.84      169.99     48.82 o 
  -1  13   6        0.84        8.89     25.96 o 
   1  13   6       14.11      -11.34     24.48 o 
   3  13   6       44.05       34.62     22.18 o 
 -10  14   6     1582.88     1717.15     73.19 o 
  -8  14   6      137.37      127.56     26.88 o 
  -6  14   6     1485.98     1638.89     82.78 o 
  -4  14   6       66.05       21.13     26.71 o 
  -2  14   6      168.17      102.83     27.09 o 
   0  14   6      471.11      407.74     39.33 o 
 -25   1   7      879.28      836.40     53.79 o 
 -23   1   7       74.80       40.42     15.12 o 
 -21   1   7     2542.48     2570.70     52.80 o 
 -19   1   7     3938.92     4047.06     64.36 o 
 -17   1   7     1218.68     1241.84     29.84 o 
 -15   1   7     5955.47     5393.40     71.09 o 
 -13   1   7        0.04       -3.54      5.72 o 
 -11   1   7      602.26      351.47     11.34 o 
  -9   1   7       12.35       -2.21      3.06 o 
  -7   1   7      178.44       91.25      6.77 o 
  -5   1   7    10802.46     9791.63    159.18 o 
  -3   1   7     3750.89     3485.36     71.12 o 
  -1   1   7    17756.44    17251.61    237.47 o 
   1   1   7     8855.11     9280.73    120.02 o 
   3   1   7     5005.70     2077.63    988.96 o 
   5   1   7      915.13      913.15     37.57 o 
   7   1   7      828.83      750.73     39.27 o 
   9   1   7       57.72       60.87     18.50 o 
  11   1   7      893.28     1040.82     54.21 o 
 -24   2   7      624.34      577.24     47.55 o 
 -22   2   7       65.59       70.73     16.20 o 
 -20   2   7      531.54      479.24     23.99 o 
 -18   2   7     3946.12     3746.15     56.84 o 
 -16   2   7     4302.84     4174.26     59.62 o 
 -14   2   7       84.87      155.16     11.35 o 
 -12   2   7     6258.99     6159.57     75.59 o 
 -10   2   7     2442.36     2536.09     32.58 o 
  -8   2   7       58.22       11.57      4.30 o 
  -6   2   7     6503.05     7066.48    117.00 o 
  -4   2   7     1593.32     1596.53     70.40 o 
  -2   2   7      511.42      576.11     17.51 o 
   0   2   7      225.68      204.49     12.58 o 
   2   2   7     2837.17     1265.00    553.71 o 
   4   2   7     1180.91     1117.38     42.12 o 
   6   2   7     2198.85     2074.43     59.24 o 
   8   2   7     1333.76     1357.41     53.45 o 
  10   2   7      108.68       83.69     21.73 o 
  12   2   7      695.35      600.77     45.10 o 
 -23   3   7       65.62       44.26     17.63 o 
 -21   3   7      563.31      611.64     29.22 o 
 -19   3   7        1.17       -8.41     10.74 o 
 -17   3   7       69.65       37.16     10.07 o 
 -15   3   7      850.31      830.96     22.71 o 
 -13   3   7      253.83      213.79     12.22 o 
 -11   3   7     8318.81     7918.39     94.13 o 
  -9   3   7     1499.74     1499.42     23.88 o 
  -7   3   7       16.27       12.99      5.19 o 
  -5   3   7     4907.98     3538.93    867.12 o 
  -3   3   7     1868.21     1828.84     75.04 o 
  -1   3   7     7936.08     7396.18    116.08 o 
   1   3   7        1.08        2.92      6.25 o 
   3   3   7     2998.66     2777.12     58.00 o 
   5   3   7       32.63       27.51      9.90 o 
   7   3   7       35.54       31.09     14.48 o 
   9   3   7        0.75        7.25     12.71 o 
  11   3   7      220.09      229.71     30.62 o 
 -24   4   7      811.90      846.13     52.00 o 
 -22   4   7     1779.55     1943.31     65.47 o 
 -20   4   7     1105.00     1072.03     36.69 o 
 -18   4   7     4043.17     4065.89     67.70 o 
 -16   4   7     2090.82     2167.21     40.78 o 
 -14   4   7     2618.51     2691.55     58.59 o 
 -12   4   7    11289.16    10996.52    138.76 o 
 -10   4   7     1077.33     1150.73     20.94 o 
  -8   4   7      212.66      111.72      6.07 o 
  -6   4   7     4035.28     4698.11     60.50 o 
  -4   4   7      913.44     1123.38     21.97 o 
  -2   4   7       34.49        8.51      4.96 o 
   0   4   7       58.16       92.22      7.74 o 
   2   4   7     8332.14     7986.08    123.20 o 
   4   4   7      823.17      865.26     30.36 o 
   6   4   7     4964.25     4833.18     86.60 o 
   8   4   7     1621.47     1688.84     49.95 o 
  10   4   7       69.11       51.75     16.98 o 
 -23   5   7        0.13       13.73     22.69 o 
 -21   5   7       12.83        3.75     17.50 o 
 -19   5   7      582.26      519.76     36.74 o 
 -17   5   7      213.53      221.03     18.73 o 
 -15   5   7      240.55      191.04     14.91 o 
 -13   5   7      518.61      511.87     25.92 o 
 -11   5   7      883.46      835.42     20.57 o 
  -9   5   7      919.84      808.71     19.23 o 
  -7   5   7      161.89      170.02     10.16 o 
  -5   5   7        0.32       -4.76      5.07 o 
  -3   5   7      132.62      210.48     10.00 o 
  -1   5   7      108.14      161.12      9.24 o 
   1   5   7        0.08      -16.32      8.16 o 
   3   5   7        0.11       -8.52      9.77 o 
   5   5   7       59.94       58.43     13.74 o 
   7   5   7       13.00      -13.38     12.19 o 
   9   5   7        1.81       -0.59     14.85 o 
  11   5   7       36.17       18.87     17.78 o 
 -22   6   7     1293.21     1259.75     72.27 o 
 -20   6   7      208.06      192.80     29.31 o 
 -18   6   7      929.46     1099.77     38.59 o 
 -16   6   7       54.30       16.00     12.31 o 
 -14   6   7     9223.98     9284.34    125.48 o 
 -12   6   7     2951.88     2842.99     48.66 o 
 -10   6   7     8857.50     8544.84    127.90 o 
  -8   6   7       61.49       27.29      7.69 o 
  -6   6   7      841.73      547.58    135.49 o 
  -4   6   7     6097.32     6232.14    147.50 o 
  -2   6   7      521.05      441.98     18.71 o 
   0   6   7     1364.78     1402.96     38.72 o 
   2   6   7     4655.85     4548.51     80.34 o 
   4   6   7      562.96      560.01     26.74 o 
   6   6   7      960.18      922.08     35.84 o 
   8   6   7      319.02      293.25     23.83 o 
  10   6   7       31.61        9.65     17.99 o 
 -21   7   7      620.03      583.36     52.79 o 
 -19   7   7     1517.30     1549.29     54.05 o 
 -17   7   7        6.17        1.69     12.91 o 
 -15   7   7     1274.25     1302.17     35.90 o 
 -13   7   7        4.57       49.26     11.86 o 
 -11   7   7      323.86      306.29     16.63 o 
  -9   7   7      545.57      553.02     20.36 o 
  -7   7   7      108.17      124.83     10.57 o 
  -5   7   7      193.16       99.33     28.76 o 
  -3   7   7      140.89      167.57     16.40 o 
  -1   7   7       83.12       82.07     12.72 o 
   1   7   7      705.39      692.37     27.15 o 
   3   7   7       61.97       44.87     12.97 o 
   5   7   7      180.91      148.29     17.74 o 
   7   7   7      506.68      530.97     29.99 o 
   9   7   7        3.45        5.16     16.80 o 
 -22   8   7     2146.07     2247.53     80.52 o 
 -20   8   7      660.10      510.93     41.74 o 
 -18   8   7      557.99      599.22     37.34 o 
 -16   8   7      982.97      923.30     32.29 o 
 -14   8   7      687.89      615.12     35.68 o 
 -12   8   7      152.97      201.66     15.88 o 
 -10   8   7      801.40      750.86     25.33 o 
  -8   8   7     5324.78     5025.15     74.83 o 
  -6   8   7      274.61      284.37     15.93 o 
  -4   8   7      901.91      803.29     36.91 o 
  -2   8   7     2772.76     2739.99     67.92 o 
   0   8   7     1683.44     1667.72     68.41 o 
   2   8   7     1675.63     1658.67     51.06 o 
   4   8   7      396.46      371.21     24.45 o 
   6   8   7      843.89      886.00     38.23 o 
   8   8   7       10.28      -22.74     15.99 o 
 -21   9   7      149.83       98.00     30.09 o 
 -19   9   7       11.72      -14.52     22.05 o 
 -17   9   7       41.24       30.84     22.71 o 
 -15   9   7      449.88      473.91     28.88 o 
 -13   9   7      171.94      151.40     17.96 o 
 -11   9   7     4615.95     4497.14     72.15 o 
  -9   9   7      967.00      961.06     31.27 o 
  -7   9   7     1576.98     1459.04     35.24 o 
  -5   9   7     1801.18     1710.85     39.69 o 
  -3   9   7        2.34        3.65     10.49 o 
  -1   9   7      816.83      752.64     37.86 o 
   1   9   7        0.11      -10.13     13.80 o 
   3   9   7      617.08      653.74     35.64 o 
   5   9   7      251.36      213.79     24.93 o 
   7   9   7      394.41      364.23     32.07 o 
 -20  10   7       32.53       15.31     30.14 o 
 -18  10   7        1.29      -21.69     21.58 o 
 -16  10   7      113.86      120.76     16.88 o 
 -14  10   7      493.64      492.74     26.56 o 
 -12  10   7       52.02       56.68     14.29 o 
 -10  10   7        3.46       15.32     12.66 o 
  -8  10   7     1599.88     1574.34     38.62 o 
  -6  10   7      109.06      106.72     14.57 o 
  -4  10   7     1000.34      972.94     33.61 o 
  -2  10   7     2796.32     2580.47     70.40 o 
   0  10   7     1176.86     1141.20     55.82 o 
   2  10   7      559.92      512.57     33.05 o 
   4  10   7      146.81      138.88     23.33 o 
   6  10   7      121.86      149.81     24.71 o 
 -17  11   7      152.51       91.83     28.07 o 
 -15  11   7      674.89      729.50     33.32 o 
 -13  11   7      189.29      215.83     21.61 o 
 -11  11   7      243.49      240.61     29.59 o 
  -9  11   7        4.02      -11.30     13.59 o 
  -7  11   7      119.79      106.87     16.85 o 
  -5  11   7      907.94      855.94     40.10 o 
  -3  11   7      825.29      760.96     45.29 o 
  -1  11   7      335.54      329.63     33.81 o 
   1  11   7     1585.80     1529.08     58.48 o 
   3  11   7       28.04       31.15     21.14 o 
   5  11   7      171.56      199.49     27.54 o 
 -16  12   7      409.12      430.54     46.97 o 
 -14  12   7       71.19       31.36     23.57 o 
 -12  12   7      424.48      437.30     30.08 o 
 -10  12   7       16.67       14.82     16.27 o 
  -8  12   7       33.09       18.12     15.48 o 
  -6  12   7      194.40      229.00     21.33 o 
  -4  12   7       57.00       75.86     17.83 o 
  -2  12   7      990.30     1016.65     41.55 o 
   0  12   7      237.32      239.81     31.64 o 
   2  12   7      747.46      739.22     57.72 o 
   4  12   7        6.86       16.49     29.13 o 
 -13  13   7      171.25      147.85     25.12 o 
 -11  13   7      328.12      360.74     29.04 o 
  -9  13   7       47.13      104.23     20.41 o 
  -7  13   7       22.16       24.79     18.11 o 
  -5  13   7      715.65      813.64     45.18 o 
  -3  13   7      370.96      306.89     31.47 o 
  -1  13   7     2603.47     2650.44    102.77 o 
   1  13   7      616.59      546.78     53.24 o 
 -10  14   7      108.99      107.34     26.37 o 
  -8  14   7      540.83      512.36     38.29 o 
  -6  14   7       99.13       94.99     25.77 o 
  -4  14   7      375.44      263.21     32.88 o 
  -2  14   7       92.16       66.88     24.56 o 
 -24   0   8      377.21      449.03     41.95 o 
 -22   0   8     1791.05     1733.34     67.94 o 
 -20   0   8      420.71      494.93     37.51 o 
 -18   0   8        3.03        5.03     11.91 o 
 -16   0   8     2435.76     2275.41     54.55 o 
 -14   0   8     1259.10     1091.38     33.16 o 
 -12   0   8    21727.39    21547.47    337.26 o 
 -10   0   8      877.67      727.35     23.04 o 
  -8   0   8     9250.53     9280.07    181.82 o 
  -6   0   8     1703.83     1404.21     53.11 o 
  -4   0   8    22015.78    20779.52    483.19 o 
  -2   0   8       80.39       63.86     13.21 o 
   0   0   8    10522.86    10484.06    190.17 o 
   2   0   8     2454.42     2353.03     67.65 o 
   4   0   8       87.70       86.79     21.69 o 
   6   0   8     3587.33     3181.02    113.06 o 
   8   0   8       46.85       35.95     26.28 o 
  10   0   8      393.59      554.14     68.39 o 
 -25   1   8        9.68      -32.90     17.69 o 
 -23   1   8      230.20      249.31     23.31 o 
 -21   1   8      415.71      368.51     24.27 o 
 -19   1   8      177.79      149.43     15.05 o 
 -17   1   8      209.84      198.64     13.25 o 
 -15   1   8     1002.56     1040.31     24.03 o 
 -13   1   8     1875.63     2116.40     30.97 o 
 -11   1   8      142.19      103.46      7.12 o 
  -9   1   8     3495.55     4106.16     56.14 o 
  -7   1   8       55.25      123.19      9.83 o 
  -5   1   8      786.82      888.71     25.82 o 
  -3   1   8       21.34       78.26     10.21 o 
  -1   1   8        7.11        5.67      5.93 o 
   1   1   8      540.74      585.35     19.01 o 
   3   1   8       14.31        9.43     10.44 o 
   5   1   8      132.24      101.35     17.21 o 
   7   1   8     1229.53     1240.56     50.64 o 
   9   1   8        3.13      -23.44     17.11 o 
  11   1   8     1553.00     1462.02     65.80 o 
 -24   2   8      274.69      276.14     27.40 o 
 -22   2   8     1315.25     1370.60     43.39 o 
 -20   2   8      109.11      113.00     14.63 o 
 -18   2   8       25.59       34.80     10.52 o 
 -16   2   8     1796.86     1656.72     36.02 o 
 -14   2   8     1932.74     2051.55     35.85 o 
 -12   2   8    14964.64    15098.26    156.52 o 
 -10   2   8     6389.90     6111.82     71.84 o 
  -8   2   8    13413.97    14750.56    171.07 o 
  -6   2   8     2244.97     1808.85     41.49 o 
  -4   2   8      274.84      581.43     19.42 o 
  -2   2   8      384.67      544.16     19.26 o 
   0   2   8      419.76      352.20     13.79 o 
   2   2   8      422.98      547.18     27.63 o 
   4   2   8       68.11       30.99     13.68 o 
   6   2   8       64.88       83.80     17.74 o 
   8   2   8        1.42        0.46     16.37 o 
  10   2   8      580.63      595.72     43.48 o 
 -25   3   8        0.11      -14.97     23.38 o 
 -23   3   8     1875.49     1858.71     51.95 o 
 -21   3   8       49.61       16.63     13.42 o 
 -19   3   8     6156.96     6093.31     87.09 o 
 -17   3   8      885.88      920.52     26.70 o 
 -15   3   8     2571.68     2432.44     43.87 o 
 -13   3   8     1200.99      950.94     24.35 o 
 -11   3   8      396.27      448.00     13.56 o 
  -9   3   8      484.30      296.35     11.14 o 
  -7   3   8      869.14      708.08     16.72 o 
  -5   3   8      796.60      747.61     33.20 o 
  -3   3   8     4711.55     4471.52     83.36 o 
  -1   3   8     1664.93     1660.58     67.69 o 
   1   3   8     2167.65     1262.21    401.31 o 
   3   3   8     3391.12     3288.37     69.60 o 
   5   3   8      384.82      298.87     28.69 o 
   7   3   8      411.16      341.91     30.08 o 
   9   3   8      165.28      141.43     25.64 o 
 -24   4   8      213.76      232.17     30.95 o 
 -22   4   8       15.69       11.93     15.78 o 
 -20   4   8      265.67      208.54     19.06 o 
 -18   4   8      275.25      205.85     15.58 o 
 -16   4   8      176.18      165.85     13.84 o 
 -14   4   8      540.16      486.77     19.77 o 
 -12   4   8      214.53      242.93     12.96 o 
 -10   4   8     1554.45     1336.63     29.38 o 
  -8   4   8     3588.76     3642.37     52.64 o 
  -6   4   8        1.00       -0.65      4.04 o 
  -4   4   8      189.67      207.37     15.28 o 
  -2   4   8     1168.06     1095.00     25.28 o 
   0   4   8     1504.05     1306.68     41.02 o 
   2   4   8        8.26      -14.07     10.78 o 
   4   4   8     1139.57     1125.81     52.86 o 
   6   4   8     1710.16     1600.91     59.47 o 
   8   4   8     1183.07     1203.72     54.68 o 
  10   4   8      907.87      836.96     50.35 o 
 -23   5   8      571.93      586.77     39.02 o 
 -21   5   8      113.77      131.49     20.39 o 
 -19   5   8      803.60      779.38     36.17 o 
 -17   5   8      862.91      894.84     30.33 o 
 -15   5   8     1403.06     1325.86     33.70 o 
 -13   5   8     1521.98     1468.91     39.92 o 
 -11   5   8      372.08      371.97     15.28 o 
  -9   5   8       98.78       93.17      9.02 o 
  -7   5   8     1315.72     1149.83     30.67 o 
  -5   5   8      909.86      924.61     19.68 o 
  -3   5   8     1300.27     1171.16     22.07 o 
  -1   5   8      349.41      373.90     17.99 o 
   1   5   8     5779.13     5572.23     92.58 o 
   3   5   8     2797.56     2831.45     58.05 o 
   5   5   8     1369.51     1260.93     38.57 o 
   7   5   8      130.28      141.88     18.11 o 
   9   5   8       24.94       15.94     23.75 o 
 -24   6   8      165.54      109.15     28.88 o 
 -22   6   8        8.86       12.53     18.95 o 
 -20   6   8     1637.56     1752.17     52.36 o 
 -18   6   8      255.09      191.59     19.35 o 
 -16   6   8     1223.13     1230.39     34.52 o 
 -14   6   8      386.34      399.47     22.22 o 
 -12   6   8       38.24       49.42     10.67 o 
 -10   6   8     2078.45     1935.05     34.07 o 
  -8   6   8      570.38      355.79    112.10 o 
  -6   6   8     4209.20     3927.16    111.79 o 
  -4   6   8     1637.99     1696.15     43.82 o 
  -2   6   8       14.90       22.71      9.18 o 
   0   6   8     5293.35     5266.21     88.51 o 
   2   6   8      424.29      439.84     22.95 o 
   4   6   8     3271.54     3137.43     85.19 o 
   6   6   8        1.95      -12.00     13.02 o 
   8   6   8      152.66      110.26     19.92 o 
 -23   7   8     1713.96     1784.55     71.67 o 
 -21   7   8      856.47      819.32     44.42 o 
 -19   7   8        9.12      -21.19     14.09 o 
 -17   7   8      342.49      279.35     21.94 o 
 -15   7   8     2233.37     2394.41     47.22 o 
 -13   7   8      385.83      336.81     17.94 o 
 -11   7   8     7707.93     8068.01    116.71 o 
  -9   7   8     2484.40     2274.67     40.01 o 
  -7   7   8     8665.38     8231.10    261.54 o 
  -5   7   8     2785.40     2674.58     53.86 o 
  -3   7   8     4598.94     4573.38     96.04 o 
  -1   7   8     1646.05     1539.35     40.89 o 
   1   7   8     1667.31     1592.46     41.27 o 
   3   7   8      171.18      173.89     18.01 o 
   5   7   8      687.08      703.51     32.75 o 
   7   7   8      111.17       95.89     18.30 o 
 -22   8   8      603.02      539.80     50.45 o 
 -20   8   8      728.90      730.99     46.71 o 
 -18   8   8       52.03       59.43     18.42 o 
 -16   8   8     2122.26     2335.78     51.28 o 
 -14   8   8     1776.01     1555.52     37.06 o 
 -12   8   8     6813.49     6942.84    105.10 o 
 -10   8   8      698.63      629.28     24.30 o 
  -8   8   8     1327.51     1329.53     32.12 o 
  -6   8   8     1350.99     1226.93     33.06 o 
  -4   8   8        6.93        1.96     11.51 o 
  -2   8   8      994.52      969.18     38.53 o 
   0   8   8      103.56       96.29     16.78 o 
   2   8   8      327.44      342.97     28.79 o 
   4   8   8        5.07       -1.50     14.32 o 
   6   8   8       45.70       78.11     18.62 o 
   8   8   8      501.61      471.82     38.78 o 
 -21   9   8      263.44      257.66     40.72 o 
 -19   9   8      442.99      463.82     39.50 o 
 -17   9   8     1056.99     1200.90     39.55 o 
 -15   9   8      223.55      209.87     19.81 o 
 -13   9   8      526.98      578.06     26.31 o 
 -11   9   8      399.27      391.50     21.50 o 
  -9   9   8      325.25      328.46     18.71 o 
  -7   9   8     3043.90     2836.72     52.34 o 
  -5   9   8        6.43        0.75     11.43 o 
  -3   9   8     8068.74     7607.81    151.36 o 
  -1   9   8      666.13      667.65     35.43 o 
   1   9   8     1771.00     1737.89     53.52 o 
   3   9   8      100.52       96.42     19.68 o 
   5   9   8        0.75       -8.36     15.98 o 
   7   9   8      479.28      478.25     35.89 o 
 -20  10   8      352.53      350.13     44.38 o 
 -18  10   8      254.60      277.65     28.91 o 
 -16  10   8      310.64      372.79     24.43 o 
 -14  10   8     1409.89     1518.05     44.25 o 
 -12  10   8     1406.24     1297.19     39.74 o 
 -10  10   8      136.78      121.66     15.12 o 
  -8  10   8     1511.77     1449.66     36.53 o 
  -6  10   8       85.59       80.58     12.95 o 
  -4  10   8       80.64      140.52     19.12 o 
  -2  10   8        2.23       -6.79     15.15 o 
   0  10   8     1476.82     1475.44     55.08 o 
   2  10   8        1.10      -16.44     16.21 o 
   4  10   8      185.46      127.76     23.22 o 
 -17  11   8      381.53      363.45     32.92 o 
 -15  11   8        0.15      -10.19     15.43 o 
 -13  11   8      260.01      288.49     23.48 o 
 -11  11   8      416.55      354.36     25.07 o 
  -9  11   8      447.06      445.23     33.84 o 
  -7  11   8     2690.66     2542.90     54.97 o 
  -5  11   8       45.20       66.52     17.48 o 
  -3  11   8     1961.71     1832.56     55.98 o 
  -1  11   8      239.45      239.83     38.86 o 
   1  11   8       94.00       90.85     22.90 o 
   3  11   8        2.97       21.12     21.13 o 
 -16  12   8      737.42      695.93     47.81 o 
 -14  12   8     2920.35     2951.69     67.72 o 
 -12  12   8       69.81       46.80     18.22 o 
 -10  12   8     1067.57     1092.77     41.62 o 
  -8  12   8      136.16      106.68     18.03 o 
  -6  12   8      356.67      422.78     28.09 o 
  -4  12   8      232.22      232.50     27.28 o 
  -2  12   8      167.28      216.60     25.40 o 
   0  12   8     1739.15     1779.44     64.22 o 
   2  12   8       21.04       29.27     31.02 o 
 -13  13   8        1.04        7.84     19.33 o 
 -11  13   8      442.77      408.38     30.23 o 
  -9  13   8      143.31      148.02     20.89 o 
  -7  13   8      634.64      590.48     34.56 o 
  -5  13   8       47.54       60.91     21.48 o 
  -3  13   8      100.75       67.66     30.04 o 
  -1  13   8       26.13        6.45     28.91 o 
  -8  14   8      470.23      525.56     41.54 o 
  -6  14   8       54.42       85.32     24.83 o 
 -25   1   9      214.91      175.11     22.95 o 
 -23   1   9        3.46        4.19     14.80 o 
 -21   1   9      106.56      108.82     14.78 o 
 -19   1   9     2370.44     2321.90     48.82 o 
 -17   1   9      122.47      128.31     12.89 o 
 -15   1   9     5938.58     5857.04     93.26 o 
 -13   1   9      212.44      166.64      9.24 o 
 -11   1   9    13722.57    13946.53    173.17 o 
  -9   1   9      249.27      114.55      8.04 o 
  -7   1   9    18274.81    18021.76    284.20 o 
  -5   1   9     5461.46     4766.51     93.84 o 
  -3   1   9       25.19       27.27      6.54 o 
  -1   1   9      196.98      167.43     11.57 o 
   1   1   9     2233.53     2354.32     53.03 o 
   3   1   9      149.51      176.72     19.69 o 
   5   1   9     1125.44     1136.14     47.23 o 
   7   1   9        0.01       -6.94     16.58 o 
   9   1   9     1341.63     1359.76     60.16 o 
 -26   2   9      107.45       81.11     23.02 o 
 -24   2   9      667.22      689.84     34.64 o 
 -22   2   9       42.94       32.49     15.26 o 
 -20   2   9       84.87       54.56     12.53 o 
 -18   2   9     4203.65     4006.56     69.03 o 
 -16   2   9      715.96      617.39     22.01 o 
 -14   2   9      113.43      108.71     10.33 o 
 -12   2   9      583.14      706.09     15.61 o 
 -10   2   9      105.23      101.72      7.33 o 
  -8   2   9       53.38       96.23      9.12 o 
  -6   2   9      224.58      225.49     13.15 o 
  -4   2   9     4682.98     4830.94     83.11 o 
  -2   2   9     2510.79     2414.90     44.17 o 
   0   2   9     1203.71     1224.48     31.12 o 
   2   2   9      497.51      519.60     26.22 o 
   4   2   9      802.17      760.26     38.34 o 
   6   2   9       27.53       23.25     16.63 o 
   8   2   9      123.96       86.60     23.51 o 
 -25   3   9     1247.30     1401.50     60.06 o 
 -23   3   9      111.50       73.14     18.68 o 
 -21   3   9      266.56      226.83     19.45 o 
 -19   3   9       36.38       48.21     12.94 o 
 -17   3   9       20.21       -3.64      9.83 o 
 -15   3   9     1932.99     1791.59     45.10 o 
 -13   3   9      330.52      301.21     13.31 o 
 -11   3   9     4744.26     4252.09     61.18 o 
  -9   3   9     3764.59     3597.00     48.60 o 
  -7   3   9      141.73      169.56     19.40 o 
  -5   3   9     3520.29     3470.63     61.68 o 
  -3   3   9      274.74      385.41     27.75 o 
  -1   3   9     6096.50     6162.57    123.05 o 
   1   3   9       17.16       16.00     10.61 o 
   3   3   9     1833.61     1813.04     49.50 o 
   5   3   9      425.85      473.25     32.70 o 
   7   3   9       92.21      120.14     22.00 o 
   9   3   9      221.46      198.99     30.09 o 
 -24   4   9      296.12      261.34     32.36 o 
 -22   4   9      400.99      390.46     30.51 o 
 -20   4   9       65.65       81.32     16.49 o 
 -18   4   9     4589.52     4346.52     73.80 o 
 -16   4   9     4573.08     4662.83     75.43 o 
 -14   4   9     7278.56     7167.79    104.57 o 
 -12   4   9     3605.27     3492.79     63.73 o 
 -10   4   9     2933.38     2998.02     75.31 o 
  -8   4   9       36.07       41.66      5.95 o 
  -6   4   9      444.67      557.64     16.54 o 
  -4   4   9      348.21      122.80     60.82 o 
  -2   4   9      300.68      244.78     24.04 o 
   0   4   9     1298.25     1226.46     38.60 o 
   2   4   9      669.19      673.07     32.24 o 
   4   4   9      495.44      515.80     30.55 o 
   6   4   9        5.40       -9.73     16.52 o 
   8   4   9     2604.69     2600.06    123.25 o 
 -25   5   9      105.18       47.85     25.13 o 
 -23   5   9        6.56       -3.45     19.71 o 
 -21   5   9        2.73        9.46     15.80 o 
 -19   5   9       84.60       55.82     20.45 o 
 -17   5   9       17.45       -6.23     13.70 o 
 -15   5   9     2048.17     2091.35     45.84 o 
 -13   5   9      567.31      594.80     36.84 o 
 -11   5   9     1829.03     1737.42    122.42 o 
  -7   5   9      115.58      104.54      8.15 o 
  -5   5   9       21.73       17.01      5.62 o 
  -3   5   9        5.07        3.54      5.62 o 
  -1   5   9      619.79      596.83     24.18 o 
   1   5   9      223.34      251.75     30.68 o 
   3   5   9     1245.17     1269.99     50.06 o 
   5   5   9     1290.18     1295.39     61.49 o 
   7   5   9       23.68       -4.66     20.12 o 
 -24   6   9      276.69      222.70     32.40 o 
 -22   6   9     1032.19     1080.67     49.92 o 
 -20   6   9       87.86      107.36     18.84 o 
 -18   6   9     2207.42     2313.74     52.80 o 
 -16   6   9     2781.63     2955.37     59.58 o 
 -14   6   9     6057.47     5993.22     97.26 o 
 -12   6   9    10147.31    10307.89    141.77 o 
 -10   6   9      145.20      122.76     20.88 o 
  -8   6   9     4688.93     4757.58    114.32 o 
  -6   6   9      931.84      852.06     28.01 o 
  -4   6   9     3744.43     3722.21     69.61 o 
  -2   6   9      309.55      257.44     20.51 o 
   0   6   9     5596.89     5531.48    106.15 o 
   2   6   9      381.48      334.92     25.08 o 
   4   6   9      312.21      385.24     23.64 o 
   6   6   9       26.34       42.73     20.71 o 
   8   6   9     4658.25     4901.54    120.21 o 
 -23   7   9     1226.54     1280.06    124.09 o 
 -21   7   9      119.63       81.44     22.27 o 
 -19   7   9     1192.56     1182.00     43.44 o 
 -17   7   9       17.10       -6.59     12.56 o 
 -15   7   9     2469.54     2352.11     48.47 o 
 -13   7   9     1357.25     1311.97     34.57 o 
 -11   7   9     2265.76     2131.94     42.66 o 
  -9   7   9      419.59      409.59     20.43 o 
  -7   7   9      747.08      826.28     27.87 o 
  -5   7   9       42.01       17.60     10.93 o 
  -3   7   9     2434.88     2392.18     56.84 o 
  -1   7   9     1907.81     1935.74     51.01 o 
   1   7   9      608.12      593.81     28.43 o 
   3   7   9     1787.77     1770.52     47.98 o 
   5   7   9      171.75      169.18     19.80 o 
   7   7   9      477.50      488.49     30.62 o 
 -22   8   9      318.26      281.43     34.63 o 
 -20   8   9     1498.05     1359.48     48.36 o 
 -18   8   9     4376.67     4501.55     91.94 o 
 -16   8   9      501.35      483.69     28.42 o 
 -14   8   9     9419.77     9277.91    133.74 o 
 -12   8   9        0.64      -13.87      9.88 o 
 -10   8   9     3655.58     3393.90     59.21 o 
  -8   8   9        3.65       -6.96      9.76 o 
  -6   8   9      248.82      284.46     20.74 o 
  -4   8   9       84.72       59.41     15.74 o 
  -2   8   9     2059.30     2062.05     54.51 o 
   0   8   9      335.98      319.28     33.78 o 
   2   8   9      983.34     1007.69     41.68 o 
   4   8   9      115.86       91.18     20.14 o 
   6   8   9      150.10      158.78     22.43 o 
 -21   9   9       86.70       76.74     26.85 o 
 -19   9   9      122.22       74.17     18.62 o 
 -17   9   9       14.54        0.09     13.22 o 
 -15   9   9       94.92      108.75     15.88 o 
 -13   9   9      495.97      498.32     24.78 o 
 -11   9   9      998.14     1105.44     32.17 o 
  -9   9   9     2700.45     2508.56     54.13 o 
  -7   9   9      144.10      157.67     15.89 o 
  -5   9   9     1017.66      954.00     53.31 o 
  -3   9   9       11.48       11.74     14.26 o 
  -1   9   9      469.07      447.85     31.08 o 
   1   9   9       76.42       63.58     17.67 o 
   3   9   9      337.85      309.06     35.22 o 
   5   9   9      527.37      594.83     37.26 o 
 -20  10   9       75.88      101.14     27.78 o 
 -18  10   9       26.44       15.45     15.08 o 
 -16  10   9      144.34      139.51     28.94 o 
 -14  10   9      387.92      377.59     32.34 o 
 -12  10   9       29.44       49.02     13.52 o 
 -10  10   9     1787.38     1668.18     40.03 o 
  -8  10   9     1581.09     1557.91     41.99 o 
  -6  10   9       13.42       16.36     14.25 o 
  -4  10   9      580.51      489.33     31.79 o 
  -2  10   9     1202.48     1218.76     48.37 o 
   0  10   9      594.95      555.86     35.66 o 
   2  10   9        1.69      -15.36     17.01 o 
   4  10   9        5.88       -0.81     19.57 o 
 -19  11   9      305.59      257.57     30.69 o 
 -17  11   9      236.45      236.41     22.46 o 
 -15  11   9      309.35      288.81     24.36 o 
 -13  11   9      105.70      133.92     18.28 o 
 -11  11   9      230.84      187.10     18.93 o 
  -9  11   9     1362.89     1392.81     39.12 o 
  -7  11   9      822.67      817.15     39.45 o 
  -5  11   9     3111.88     3378.88     80.49 o 
  -3  11   9       91.20       69.87     19.32 o 
  -1  11   9     1121.68     1130.98     59.07 o 
   1  11   9       15.32        3.11     19.52 o 
 -16  12   9      512.16      554.47     32.59 o 
 -14  12   9       38.42       47.81     18.51 o 
 -12  12   9      334.91      387.49     26.91 o 
 -10  12   9        1.73       -0.99     15.33 o 
  -8  12   9       24.68       56.50     16.16 o 
  -6  12   9      334.93      397.19     37.27 o 
  -4  12   9        3.52        7.76     16.87 o 
  -2  12   9      322.85      363.83     44.57 o 
   0  12   9        0.17       -4.16     20.49 o 
 -13  13   9      304.48      343.98     29.13 o 
 -11  13   9     1033.57     1116.69     44.33 o 
  -9  13   9        3.21       37.97     18.81 o 
  -7  13   9     1006.19     1093.90     53.75 o 
  -5  13   9      106.98      109.03     25.14 o 
  -3  13   9       39.38       38.31     25.25 o 
 -26   0  10     1090.61     1108.08     64.22 o 
 -24   0  10     2509.52     2569.35     87.81 o 
 -22   0  10      880.68      956.53     54.99 o 
 -20   0  10     6313.71     6293.96    132.65 o 
 -18   0  10        8.28       -4.78     12.95 o 
 -16   0  10     6017.62     5821.26    135.07 o 
 -14   0  10      474.95      612.75     36.00 o 
 -12   0  10     6679.53     7094.44    183.44 o 
 -10   0  10       97.92       42.17      9.02 o 
  -8   0  10      680.92      740.03     50.20 o 
  -6   0  10    12201.01    10866.87    268.02 o 
  -4   0  10     7237.19     6539.33    178.02 o 
  -2   0  10     3410.95     3059.14     69.73 o 
   0   0  10      314.67      353.85     32.98 o 
   2   0  10      130.66      102.52     30.43 o 
   4   0  10      424.50      472.79     45.94 o 
   6   0  10      315.58      429.17     48.18 o 
   8   0  10      278.83      263.86     46.05 o 
 -25   1  10       21.01      -23.21     17.45 o 
 -23   1  10      197.02      197.75     21.29 o 
 -21   1  10      331.35      342.49     21.84 o 
 -19   1  10      224.47      197.29     19.40 o 
 -17   1  10     3070.29     2982.23     51.54 o 
 -15   1  10       16.81        7.83      7.07 o 
 -13   1  10     1392.77     1284.58     24.78 o 
 -11   1  10     2577.88     2554.48     43.60 o 
  -9   1  10      741.49      769.78     19.29 o 
  -7   1  10     1648.47     1665.67     34.31 o 
  -5   1  10       66.32       55.81     18.05 o 
  -3   1  10      379.94      365.00     14.57 o 
  -1   1  10       45.23       50.01      9.82 o 
   1   1  10      108.99      120.16     16.28 o 
   3   1  10      113.80      101.71     17.77 o 
   5   1  10       18.36       -2.75     15.73 o 
   7   1  10        1.77       -9.83     18.38 o 
 -26   2  10        8.04      -13.10     18.24 o 
 -24   2  10     1971.32     1999.79     54.63 o 
 -22   2  10      421.25      496.74     26.37 o 
 -20   2  10     6660.69     6875.94    100.60 o 
 -18   2  10       64.34       59.92     16.85 o 
 -16   2  10    10365.27    10291.78    155.55 o 
 -14   2  10      303.63      305.03     16.35 o 
 -12   2  10     5538.33     5776.75     88.33 o 
 -10   2  10      334.76      329.89     14.70 o 
  -8   2  10      103.47       88.23      9.66 o 
  -6   2  10     3181.89     3069.01     58.14 o 
  -4   2  10     3044.91     2970.54     51.89 o 
  -2   2  10      890.78      825.30     37.32 o 
   0   2  10      914.61      848.70     34.01 o 
   2   2  10        0.39       -1.12     12.81 o 
   4   2  10      133.11      112.40     19.73 o 
   6   2  10      407.33      424.02     34.50 o 
   8   2  10       49.31       51.87     24.42 o 
 -25   3  10     1186.51     1228.95     67.85 o 
 -23   3  10       23.40       26.65     17.09 o 
 -21   3  10        3.78       -6.80     12.33 o 
 -19   3  10       69.73       68.59     13.09 o 
 -17   3  10     5357.08     5253.29     78.69 o 
 -15   3  10     2088.79     1896.97     39.43 o 
 -13   3  10     3761.76     3650.27     93.04 o 
 -11   3  10        0.22       -0.39      5.42 o 
  -9   3  10     2170.69     2120.48     45.06 o 
  -7   3  10      108.04      172.59     14.78 o 
  -5   3  10      720.79      658.97     24.41 o 
  -3   3  10     1150.40      937.01     43.99 o 
  -1   3  10      259.65      281.37     22.75 o 
   1   3  10      605.29      543.16     27.68 o 
   3   3  10      770.83      834.62     40.48 o 
   5   3  10        3.67        6.06     16.86 o 
   7   3  10      954.91     1043.64     75.86 o 
 -24   4  10        0.86       -6.44     18.08 o 
 -22   4  10      175.81      157.75     21.02 o 
 -20   4  10      614.62      682.72     30.15 o 
 -18   4  10       32.23       21.56     18.58 o 
 -16   4  10     5338.52     5274.90     87.52 o 
 -14   4  10      835.77      779.96     21.62 o 
 -12   4  10     3607.91     3713.34     95.22 o 
 -10   4  10     3967.63     3671.45     63.31 o 
  -8   4  10       30.38       40.23      6.80 o 
  -6   4  10      461.27      515.55     43.51 o 
  -4   4  10     1088.02     1032.10     35.97 o 
  -2   4  10      389.31      369.40     19.01 o 
   0   4  10       11.58      -11.69     11.43 o 
   2   4  10        1.89       -1.84     13.25 o 
   4   4  10     1059.87     1012.30     47.87 o 
   6   4  10       57.65       59.65     22.01 o 
 -25   5  10      213.61      191.68     34.92 o 
 -23   5  10      566.57      594.49     38.03 o 
 -21   5  10      619.55      607.92     32.83 o 
 -19   5  10     2045.16     2005.54     50.73 o 
 -17   5  10     3766.04     3686.00     68.68 o 
 -15   5  10     3591.76     3419.64     63.00 o 
 -13   5  10     6369.85     6201.28     96.63 o 
 -11   5  10        4.47       -2.14      6.48 o 
  -9   5  10     1697.58     1488.75     54.36 o 
  -7   5  10     1115.59     1084.11     24.70 o 
  -5   5  10     1085.56     1067.04     25.21 o 
  -3   5  10     1332.41     1223.26     33.61 o 
  -1   5  10      598.08      556.75     27.38 o 
   1   5  10     1973.92     1879.94     52.32 o 
   3   5  10      370.88      383.56     28.76 o 
   5   5  10      135.19      114.11     26.41 o 
   7   5  10      367.45      382.60     37.27 o 
 -24   6  10      298.32      274.69     57.52 o 
 -22   6  10        7.89        8.18     16.93 o 
 -20   6  10       71.38       61.46     17.32 o 
 -18   6  10      510.72      450.07     25.09 o 
 -16   6  10      242.57      221.04     18.38 o 
 -14   6  10     2888.33     2721.60     54.37 o 
 -12   6  10     1293.53     1225.04     35.51 o 
 -10   6  10      463.35      338.11     16.40 o 
  -8   6  10      164.66      114.12     12.10 o 
  -6   6  10        1.64      -15.96      7.98 o 
  -4   6  10      344.74      389.65     19.61 o 
  -2   6  10       71.90       47.10     10.97 o 
   0   6  10      110.75       99.59     18.19 o 
   2   6  10      495.51      506.95     31.36 o 
   4   6  10        0.12      -31.89     15.95 o 
   6   6  10     2630.54     2613.26     80.65 o 
 -23   7  10      638.10      541.70     42.54 o 
 -21   7  10      512.48      510.17     32.10 o 
 -19   7  10     1597.80     1586.80     48.64 o 
 -17   7  10     2205.04     2420.99     53.87 o 
 -15   7  10     3785.97     3649.77     68.59 o 
 -13   7  10     3713.63     3800.94     61.10 o 
 -11   7  10      514.04      552.45     22.45 o 
  -9   7  10       81.44       70.90     11.30 o 
  -7   7  10      806.94      692.91     30.33 o 
  -5   7  10     3941.66     3766.67     76.59 o 
  -3   7  10     4896.31     4792.95     95.01 o 
  -1   7  10     2463.15     2440.62     69.82 o 
   1   7  10     7794.06     7989.85    147.15 o 
   3   7  10     1059.82     1103.43     51.09 o 
   5   7  10     2888.25     2608.26     78.71 o 
 -22   8  10      130.55       97.09     26.35 o 
 -20   8  10        2.00       -0.30     16.85 o 
 -18   8  10       35.14       39.44     16.40 o 
 -16   8  10      809.80      740.41     29.59 o 
 -14   8  10       90.43      115.01     14.07 o 
 -12   8  10     2664.17     2438.75     47.84 o 
 -10   8  10     5515.63     5528.42     93.56 o 
  -8   8  10      433.25      365.08     20.70 o 
  -6   8  10     3501.97     3457.48     74.25 o 
  -4   8  10     1435.26     1448.54     51.92 o 
  -2   8  10      507.50      465.82     27.60 o 
   0   8  10     1881.77     1861.93     53.58 o 
   2   8  10        1.44       -8.42     14.17 o 
   4   8  10      417.12      406.88     30.02 o 
 -21   9  10        0.08        3.77     20.72 o 
 -19   9  10       21.50       26.10     16.67 o 
 -17   9  10     1027.44     1021.35     36.13 o 
 -15   9  10      551.36      623.57     33.01 o 
 -13   9  10     1803.55     1757.98     41.54 o 
 -11   9  10        8.67       15.92     12.71 o 
  -9   9  10     1158.78     1177.51     35.79 o 
  -7   9  10      391.85      439.87     25.31 o 
  -5   9  10      192.83      145.58     19.97 o 
  -3   9  10     1266.04     1332.24     49.58 o 
  -1   9  10     1615.58     1577.94     50.61 o 
   1   9  10       95.92       49.81     18.93 o 
   3   9  10      808.37      846.83     62.67 o 
 -20  10  10     1314.14     1401.72     48.95 o 
 -18  10  10        0.78       -5.83     15.84 o 
 -16  10  10     2070.85     2087.76     49.98 o 
 -14  10  10      217.28      256.05     19.89 o 
 -12  10  10     1263.83     1263.42     47.77 o 
 -10  10  10      583.69      536.05     27.49 o 
  -8  10  10        1.26       27.97     14.01 o 
  -6  10  10     1153.95     1074.89     42.44 o 
  -4  10  10      390.22      343.71     28.59 o 
  -2  10  10     1514.78     1559.69     54.89 o 
   0  10  10        1.05       43.29     19.48 o 
   2  10  10      421.77      445.47     45.07 o 
 -19  11  10       72.83       49.11     20.03 o 
 -17  11  10       54.18       57.14     17.27 o 
 -15  11  10      477.33      515.83     29.07 o 
 -13  11  10       84.07       29.95     14.89 o 
 -11  11  10      331.21      405.40     26.01 o 
  -9  11  10        3.19        9.14     15.78 o 
  -7  11  10      806.82      798.18     39.37 o 
  -5  11  10       16.46       38.34     16.57 o 
  -3  11  10      568.44      486.85     34.91 o 
  -1  11  10      679.98      621.93     39.45 o 
 -16  12  10     2841.68     2927.77     64.10 o 
 -14  12  10      615.37      628.64     32.42 o 
 -12  12  10      206.59      242.68     21.73 o 
 -10  12  10      111.37       94.72     23.30 o 
  -8  12  10        1.05       22.55     17.71 o 
  -6  12  10        4.01       19.57     17.71 o 
  -4  12  10      575.13      527.32     34.80 o 
  -2  12  10       52.95       31.29     20.60 o 
 -13  13  10       52.92       63.63     20.62 o 
 -11  13  10      343.21      404.12     37.49 o 
  -9  13  10       53.54      105.30     31.44 o 
  -7  13  10      179.22      264.51     39.86 o 
  -5  13  10      423.77      408.26     42.37 o 
 -25   1  11        5.34       -8.83     16.60 o 
 -23   1  11        8.69        3.31     13.92 o 
 -21   1  11      258.45      221.63     17.73 o 
 -19   1  11     3722.43     3469.02     59.04 o 
 -17   1  11      779.31      873.82     37.24 o 
 -15   1  11     4575.92     4303.54     62.41 o 
 -13   1  11        6.61       -2.41      6.21 o 
 -11   1  11      954.87      897.20     23.33 o 
  -9   1  11     5393.60     5248.63     94.81 o 
  -7   1  11      131.94      119.20     12.28 o 
  -5   1  11    15615.03    15588.73    240.63 o 
  -3   1  11      318.16      324.28     19.72 o 
  -1   1  11     5188.86     5096.67    103.82 o 
   1   1  11      193.25      255.54     22.34 o 
   3   1  11     1558.65     1510.82     55.33 o 
   5   1  11      369.18      431.65     34.44 o 
   7   1  11      101.25       62.20     23.95 o 
 -26   2  11      331.82      284.21     28.24 o 
 -24   2  11       77.20       61.79     24.66 o 
 -22   2  11     3979.08     4050.77     69.63 o 
 -20   2  11      988.12      942.31     32.01 o 
 -18   2  11     9251.57     8554.76    117.69 o 
 -16   2  11       28.76        5.18     12.99 o 
 -14   2  11      260.43      329.91     17.83 o 
 -12   2  11       74.85       41.49      7.92 o 
 -10   2  11     3678.08     3610.11     63.09 o 
  -8   2  11     1548.09     1565.02     41.49 o 
  -6   2  11      317.52      326.81     19.42 o 
  -4   2  11     3304.80     3479.18     73.19 o 
  -2   2  11      110.62      141.97     16.80 o 
   0   2  11      183.15      170.89     19.18 o 
   2   2  11      780.26      780.82     39.05 o 
   4   2  11       20.13       15.57     17.08 o 
   6   2  11     1160.16     1141.34     56.31 o 
 -25   3  11     2002.71     2160.23     66.18 o 
 -23   3  11      700.96      713.72     36.90 o 
 -21   3  11     2328.47     2351.24     50.74 o 
 -19   3  11        3.14       -4.44     10.29 o 
 -17   3  11     2803.83     2833.99     53.21 o 
 -15   3  11        7.90        1.43      6.96 o 
 -13   3  11      491.59      405.91     43.83 o 
 -11   3  11      200.12      169.30     13.57 o 
  -9   3  11     3309.71     3197.48     85.42 o 
  -7   3  11     1108.73     1038.26     30.63 o 
  -5   3  11     8864.08     8756.46    136.81 o 
  -3   3  11        0.16       -2.94     10.87 o 
  -1   3  11     6511.83     6413.85    115.68 o 
   1   3  11       58.27       44.63     16.00 o 
   3   3  11      235.82      189.58     24.35 o 
   5   3  11      120.87      133.23     24.37 o 
 -26   4  11       19.96       13.15     22.04 o 
 -24   4  11       30.65        3.18     18.50 o 
 -22   4  11     1525.36     1526.88     44.03 o 
 -20   4  11       91.13       99.75     16.28 o 
 -18   4  11     6005.66     5651.97     94.21 o 
 -16   4  11     4350.98     4037.46     70.58 o 
 -14   4  11     2322.30     2194.73     48.57 o 
 -12   4  11     4547.40     4248.77     91.81 o 
 -10   4  11        9.37       19.50      9.49 o 
  -8   4  11      807.35      819.69     43.60 o 
  -6   4  11        4.72       13.59      9.82 o 
  -4   4  11     1844.05     1913.16     71.27 o 
  -2   4  11      638.32      699.47     36.63 o 
   0   4  11      652.07      664.21     32.07 o 
   2   4  11     2169.78     2143.21     64.34 o 
   4   4  11      488.30      563.27     38.88 o 
   6   4  11     1131.61     1121.29     61.72 o 
 -25   5  11      572.04      577.99     54.22 o 
 -23   5  11       72.45       38.42     18.28 o 
 -21   5  11      221.59      238.44     21.31 o 
 -19   5  11        0.78      -11.80     14.71 o 
 -17   5  11      983.60      903.77     32.16 o 
 -15   5  11       19.57       -6.95      9.40 o 
 -13   5  11     2010.58     1856.83     43.98 o 
 -11   5  11       59.56       56.17     10.46 o 
  -9   5  11      605.31      547.88     18.27 o 
  -7   5  11      377.39      418.91     21.56 o 
  -5   5  11      143.48      130.69     12.95 o 
  -3   5  11       44.20       38.54     14.52 o 
  -1   5  11      102.66       54.46     18.09 o 
   1   5  11      267.84      290.71     25.04 o 
   3   5  11       50.82       24.40     19.53 o 
   5   5  11      175.21      164.60     30.37 o 
 -24   6  11      157.96      103.66     33.93 o 
 -22   6  11     1221.80     1340.74     46.95 o 
 -20   6  11       30.34       23.71     14.23 o 
 -18   6  11     1111.12     1168.54     35.95 o 
 -16   6  11       17.33      -16.25     10.78 o 
 -14   6  11     2162.12     2028.14     48.97 o 
 -12   6  11      872.64      869.11     29.61 o 
 -10   6  11       17.72       -3.20     10.97 o 
  -8   6  11      770.83      791.54     26.86 o 
  -6   6  11      206.08      205.96     14.80 o 
  -4   6  11     1556.32     1483.81     44.32 o 
  -2   6  11      801.35      928.80     52.02 o 
   0   6  11      914.58      791.77     36.79 o 
   2   6  11      803.58      923.94     43.00 o 
   4   6  11      246.76      276.42     31.27 o 
 -23   7  11       54.99       45.08     19.91 o 
 -21   7  11      111.93       84.90     20.80 o 
 -19   7  11     1051.00     1042.44     36.93 o 
 -17   7  11      329.31      290.97     20.34 o 
 -15   7  11       82.01       52.20     12.42 o 
 -13   7  11      480.52      400.10     25.99 o 
 -11   7  11      447.97      454.24     20.60 o 
  -9   7  11     1032.51      905.77     30.30 o 
  -7   7  11      161.37      152.42     15.97 o 
  -5   7  11       95.66       85.48     13.40 o 
  -3   7  11      722.64      699.73     37.58 o 
  -1   7  11      121.46       87.07     21.54 o 
   1   7  11      482.88      454.03     35.57 o 
   3   7  11     1451.66     1525.55     81.13 o 
 -22   8  11      711.58      834.70     40.96 o 
 -20   8  11       59.01       40.35     17.73 o 
 -18   8  11       99.54      139.29     18.32 o 
 -16   8  11       40.33       13.67     11.97 o 
 -14   8  11       17.98       34.45     12.53 o 
 -12   8  11     2779.99     2684.29     52.59 o 
 -10   8  11       15.71       32.39     11.77 o 
  -8   8  11    13767.16    12868.55    203.40 o 
  -6   8  11        1.78        0.24     12.25 o 
  -4   8  11     6368.08     6066.75    125.08 o 
  -2   8  11       78.57       49.98     17.31 o 
   0   8  11        9.52        8.55     20.12 o 
   2   8  11      228.25      167.41     28.69 o 
 -21   9  11        1.59       -1.77     17.28 o 
 -19   9  11      728.62      670.86     33.55 o 
 -17   9  11      798.30      620.75     28.79 o 
 -15   9  11      135.45      138.36     14.85 o 
 -13   9  11     1675.84     1411.29     40.52 o 
 -11   9  11        0.95       -4.37     11.84 o 
  -9   9  11       38.93       39.81     16.09 o 
  -7   9  11      545.07      421.78     25.14 o 
  -5   9  11     1555.01     1646.42     52.85 o 
  -3   9  11      904.42      856.59     39.75 o 
  -1   9  11     2159.68     2288.01     62.64 o 
   1   9  11      776.78      821.11     38.79 o 
 -20  10  11      419.90      425.50     29.87 o 
 -18  10  11     1002.21     1074.66     41.53 o 
 -16  10  11      640.81      675.38     37.00 o 
 -14  10  11      549.36      589.09     24.69 o 
 -12  10  11      153.74      125.14     17.38 o 
 -10  10  11      145.91      131.06     18.46 o 
  -8  10  11      823.51      770.07     34.92 o 
  -6  10  11      912.80      856.11     38.76 o 
  -4  10  11      146.59      152.43     21.87 o 
  -2  10  11      998.90     1000.60     45.63 o 
   0  10  11       97.24       38.58     20.02 o 
 -17  11  11      535.44      430.67     26.87 o 
 -15  11  11      224.04      235.85     20.02 o 
 -13  11  11      342.51      344.57     25.43 o 
 -11  11  11       95.21       96.88     19.15 o 
  -9  11  11       82.54       97.44     23.52 o 
  -7  11  11      248.42      232.11     25.55 o 
  -5  11  11     1291.16     1313.78     63.87 o 
  -3  11  11      108.11       89.46     22.59 o 
 -16  12  11       96.35      126.23     19.25 o 
 -14  12  11      390.08      473.54     27.30 o 
 -12  12  11      380.04      425.01     32.92 o 
 -10  12  11      128.64      163.58     24.38 o 
  -8  12  11        2.34      -13.26     16.66 o 
  -6  12  11       99.55       88.58     20.97 o 
  -4  12  11      108.89      108.07     23.63 o 
 -26   0  12      403.30      451.55     43.97 o 
 -24   0  12     2901.51     2996.46     82.91 o 
 -22   0  12      428.14      441.84     32.50 o 
 -20   0  12     1112.54     1191.24     45.64 o 
 -18   0  12       47.34       70.93     16.42 o 
 -16   0  12      776.16      812.99     30.02 o 
 -14   0  12     1556.21     1582.59     52.55 o 
 -12   0  12     8716.04     9018.15    200.58 o 
 -10   0  12    17390.59    18144.23    349.94 o 
  -8   0  12     2288.19     2274.24     83.63 o 
  -6   0  12    16261.10    15586.45    380.62 o 
  -4   0  12     1349.05     1362.45     56.36 o 
  -2   0  12      275.21      275.84     28.82 o 
   0   0  12       39.81       32.75     19.26 o 
   2   0  12      125.70      161.39     31.76 o 
   4   0  12        8.60        3.50     25.30 o 
 -27   1  12       60.39        5.08     26.09 o 
 -25   1  12       78.51       -4.31     21.34 o 
 -23   1  12       18.56       -8.01     14.44 o 
 -21   1  12       60.12       73.65     13.48 o 
 -19   1  12       86.99      129.28     13.38 o 
 -17   1  12      625.87      661.64     21.53 o 
 -15   1  12       36.99       26.54      9.39 o 
 -13   1  12      158.81      155.59     13.07 o 
 -11   1  12      472.77      415.64     16.54 o 
  -9   1  12      435.61      434.01     20.43 o 
  -7   1  12      630.24      628.04     25.81 o 
  -5   1  12       18.71       47.99     23.99 o 
  -3   1  12     1856.90     1841.76     49.76 o 
  -1   1  12       26.71       17.73     15.24 o 
   1   1  12      112.16       99.24     18.53 o 
   3   1  12      149.21      121.16     25.26 o 
   5   1  12       49.92       47.00     25.14 o 
 -26   2  12      189.99      206.04     31.14 o 
 -24   2  12      216.46      223.43     21.06 o 
 -22   2  12      367.05      390.05     23.99 o 
 -20   2  12     1479.37     1444.61     35.53 o 
 -18   2  12      915.35      981.36     27.00 o 
 -16   2  12     5385.82     5169.42     80.94 o 
 -14   2  12     3074.67     3202.81     59.50 o 
 -12   2  12     7674.31     7592.01    116.82 o 
 -10   2  12    11093.91    11167.97    208.78 o 
  -8   2  12     1499.78     1489.34     39.97 o 
  -6   2  12     6136.71     6112.41    108.08 o 
  -4   2  12       20.65       22.17     12.39 o 
  -2   2  12      438.94      413.22     38.53 o 
   0   2  12       61.41       43.71     15.52 o 
   2   2  12        2.93       -5.02     15.71 o 
   4   2  12      323.93      390.13     34.03 o 
 -25   3  12        5.33      -14.17     16.80 o 
 -23   3  12     4500.47     4652.87     86.76 o 
 -21   3  12        0.16       -2.43     12.38 o 
 -19   3  12     4620.29     4256.09     76.75 o 
 -17   3  12        2.69      -12.96      8.68 o 
 -15   3  12      717.27      703.11     23.59 o 
 -13   3  12       78.46       68.48     12.18 o 
 -11   3  12      719.19      606.90     23.66 o 
  -9   3  12     1233.25     1191.45     37.67 o 
  -7   3  12     9251.72     9005.99    140.75 o 
  -5   3  12     2293.44     2037.62     51.91 o 
  -3   3  12     8298.59     8132.06    143.99 o 
  -1   3  12     1440.17     1283.42     45.97 o 
   1   3  12     1104.58     1087.78     46.21 o 
   3   3  12      921.18      931.98     76.87 o 
   5   3  12      182.81      187.19     29.58 o 
 -26   4  12      343.85      398.17     36.26 o 
 -24   4  12        6.78        5.71     16.78 o 
 -22   4  12       92.10       91.19     17.29 o 
 -20   4  12      362.70      357.99     23.02 o 
 -18   4  12       32.50       19.93     12.01 o 
 -16   4  12       96.26      121.17     15.50 o 
 -14   4  12      628.04      552.71     34.59 o 
 -12   4  12     3080.58     2809.66     72.13 o 
 -10   4  12      789.19      772.27     33.83 o 
  -8   4  12     4215.85     4039.62     77.71 o 
  -6   4  12      244.69      291.74     21.44 o 
  -4   4  12      127.03      136.92     17.40 o 
  -2   4  12     1512.18     1535.56     45.61 o 
   0   4  12     1462.26     1480.03     58.90 o 
   2   4  12       65.58       94.47     22.72 o 
   4   4  12      849.70      882.34     49.62 o 
 -25   5  12       43.08       37.45     21.41 o 
 -23   5  12      536.40      507.21     38.03 o 
 -21   5  12      305.83      311.62     22.09 o 
 -19   5  12     1205.71     1135.02     34.89 o 
 -17   5  12      533.82      548.52     23.15 o 
 -15   5  12       39.36       38.48     12.44 o 
 -13   5  12      750.92      712.98     26.86 o 
 -11   5  12     8616.06     8252.67    122.03 o 
  -9   5  12      926.52      900.61     31.96 o 
  -7   5  12     6341.02     6152.99    123.62 o 
  -5   5  12     3234.42     3209.44     71.26 o 
  -3   5  12     1416.85     1445.72     43.96 o 
  -1   5  12      335.43      317.73     27.74 o 
   1   5  12      469.63      488.45     34.40 o 
   3   5  12     1618.94     1650.48     64.13 o 
 -24   6  12      402.58      384.09     30.01 o 
 -22   6  12     1499.93     1556.20     56.18 o 
 -20   6  12      123.89       74.77     15.74 o 
 -18   6  12       96.57       88.53     14.69 o 
 -16   6  12     1024.61      877.49     33.02 o 
 -14   6  12     1251.29     1167.65     41.57 o 
 -12   6  12     1971.83     1759.50     40.92 o 
 -10   6  12       33.26       39.68     10.02 o 
  -8   6  12        8.54        6.26     12.30 o 
  -6   6  12        8.43        8.47     12.50 o 
  -4   6  12      284.80      208.18     21.18 o 
  -2   6  12      681.49      675.18     43.85 o 
   0   6  12        2.66      -15.22     16.06 o 
   2   6  12       29.29       21.85     22.17 o 
 -23   7  12     1383.67     1412.62     50.68 o 
 -21   7  12      650.54      560.68     32.59 o 
 -19   7  12     2846.29     2944.82     62.10 o 
 -17   7  12     1118.98     1138.82     34.96 o 
 -15   7  12      463.50      417.93     25.07 o 
 -13   7  12      380.84      324.69     20.30 o 
 -11   7  12     1539.35     1798.63     42.73 o 
  -9   7  12       41.61       27.71     11.89 o 
  -7   7  12     1963.95     2140.46     51.07 o 
  -5   7  12      113.32      127.65     19.84 o 
  -3   7  12     1150.23     1333.71     52.41 o 
  -1   7  12        0.49       -1.83     18.02 o 
   1   7  12      592.32      596.74     41.74 o 
 -22   8  12      399.14      425.06     31.49 o 
 -20   8  12       39.50        8.99     16.99 o 
 -18   8  12       49.46       55.01     14.54 o 
 -16   8  12      603.35      595.90     29.32 o 
 -14   8  12      768.12      785.39     38.21 o 
 -12   8  12      249.79      226.10     21.39 o 
 -10   8  12     3553.80     3342.11     63.53 o 
  -8   8  12      182.44      164.19     15.50 o 
  -6   8  12     1196.74     1151.18     53.79 o 
  -4   8  12       39.76       47.69     19.88 o 
  -2   8  12      650.37      684.82     41.55 o 
   0   8  12        0.05      -28.37     20.08 o 
 -21   9  12        6.03        9.42     19.05 o 
 -19   9  12      190.90      225.36     22.37 o 
 -17   9  12       92.22       89.65     16.01 o 
 -15   9  12       83.26       71.24     16.91 o 
 -13   9  12       17.06       20.74     11.55 o 
 -11   9  12      252.49      210.80     17.39 o 
  -9   9  12      139.98      137.53     17.70 o 
  -7   9  12     1974.12     1921.64     50.56 o 
  -5   9  12       45.98       35.84     16.11 o 
  -3   9  12     1923.61     2051.97     72.86 o 
  -1   9  12        4.22      -41.44     20.72 o 
 -20  10  12      645.80      612.39     34.33 o 
 -18  10  12      343.24      390.66     26.90 o 
 -16  10  12      297.21      265.06     21.66 o 
 -14  10  12     1759.36     1757.70     62.23 o 
 -12  10  12       45.77       39.18     17.25 o 
 -10  10  12      911.13      823.43     38.80 o 
  -8  10  12        0.00       13.95     15.56 o 
  -6  10  12      494.72      478.19     30.94 o 
  -4  10  12       46.09       25.61     17.63 o 
  -2  10  12      690.26      740.66     39.58 o 
 -17  11  12      102.24      115.32     18.42 o 
 -15  11  12      191.56      242.83     26.37 o 
 -13  11  12       34.34       38.02     16.06 o 
 -11  11  12       12.81        6.64     21.76 o 
  -9  11  12      314.22      254.24     33.85 o 
  -7  11  12      678.63      678.58     37.50 o 
  -5  11  12        0.94       11.86     17.74 o 
 -14  12  12      753.19      668.49     34.22 o 
 -12  12  12        6.20       60.87     21.16 o 
 -10  12  12      713.95      710.05     39.64 o 
  -8  12  12      202.20      199.55     25.67 o 
 -27   1  13       13.05      -18.47     24.20 o 
 -25   1  13     1525.62     1491.59     44.33 o 
 -23   1  13       10.04      -12.98     11.90 o 
 -21   1  13     5470.64     5664.37     86.73 o 
 -19   1  13        5.25        1.42      9.44 o 
 -17   1  13      685.72      816.02     25.45 o 
 -15   1  13     1650.74     1658.83     39.81 o 
 -13   1  13     1655.94     1495.83     36.22 o 
 -11   1  13      231.55      177.75     17.42 o 
  -9   1  13     5779.35     5778.71    110.66 o 
  -7   1  13     1466.62     1407.06     39.55 o 
  -5   1  13     5526.53     5700.39    114.11 o 
  -3   1  13        0.93       11.52     15.58 o 
  -1   1  13      801.47      853.23     38.84 o 
   1   1  13     1126.03     1226.36     60.39 o 
   3   1  13      181.42      197.45     27.25 o 
 -26   2  13     3689.30     3966.96     87.51 o 
 -24   2  13       15.02       -4.89     14.26 o 
 -22   2  13        0.85       -7.67     12.35 o 
 -20   2  13     4021.88     3908.18     64.82 o 
 -18   2  13     1347.46     1446.04     38.22 o 
 -16   2  13    11260.31    10591.51    148.13 o 
 -14   2  13        4.70      -11.78     12.19 o 
 -12   2  13      876.85      727.59     27.70 o 
 -10   2  13     3587.00     3510.38     86.81 o 
  -8   2  13       33.66       32.69     11.65 o 
  -6   2  13     6176.45     5775.98    114.55 o 
  -4   2  13      140.44      160.96     19.06 o 
  -2   2  13       57.02       16.65     13.74 o 
   0   2  13     2469.16     2421.67     68.09 o 
   2   2  13     1281.19     1428.02     60.40 o 
 -25   3  13       78.23       54.94     19.38 o 
 -23   3  13        5.07        8.43     15.40 o 
 -21   3  13      164.19      161.93     16.79 o 
 -19   3  13      185.61      157.92     18.54 o 
 -17   3  13       59.06        1.73     10.26 o 
 -15   3  13     7878.87     7880.52    123.70 o 
 -13   3  13       20.65        5.49      9.83 o 
 -11   3  13    12491.18    12247.74    204.92 o 
  -9   3  13       23.35       32.98     12.27 o 
  -7   3  13     1551.77     1391.99     43.37 o 
  -5   3  13      845.91      813.82     41.17 o 
  -3   3  13      272.97      288.70     33.07 o 
  -1   3  13      275.65      288.02     28.73 o 
   1   3  13     2954.69     2937.74     92.79 o 
   3   3  13        1.63       -6.95     20.49 o 
 -26   4  13        0.06      -22.30     18.08 o 
 -24   4  13      231.96      236.91     21.99 o 
 -22   4  13     1838.61     1856.40     47.53 o 
 -20   4  13       51.67       47.57     13.03 o 
 -18   4  13     1900.09     1745.11     45.80 o 
 -16   4  13      795.03      718.70     31.20 o 
 -14   4  13      199.76      182.42     21.96 o 
 -12   4  13      472.71      499.94     30.56 o 
 -10   4  13      697.98      664.41     34.66 o 
  -8   4  13     1383.57     1462.23     45.69 o 
  -6   4  13       87.42      118.85     17.36 o 
  -4   4  13     4655.17     4749.29     96.56 o 
  -2   4  13      164.66      230.07     21.62 o 
   0   4  13     1394.85     1284.40     50.81 o 
   2   4  13       56.18       62.29     22.84 o 
 -25   5  13      175.30      136.65     23.26 o 
 -23   5  13      453.68      439.00     26.59 o 
 -21   5  13      142.21      119.35     19.03 o 
 -19   5  13       40.15       32.72     12.98 o 
 -17   5  13      841.56      815.38     32.13 o 
 -15   5  13     1364.45     1290.27     36.86 o 
 -13   5  13       45.64       51.22     10.72 o 
 -11   5  13     2049.08     2011.51     48.28 o 
  -9   5  13     1688.35     1608.57     43.21 o 
  -7   5  13      447.20      472.48     35.72 o 
  -5   5  13      557.50      444.13     32.72 o 
  -3   5  13      464.53      450.28     46.41 o 
  -1   5  13      200.91      184.07     23.51 o 
   1   5  13      113.52       82.57     22.96 o 
 -24   6  13        6.24      -21.23     17.62 o 
 -22   6  13      492.06      470.19     27.69 o 
 -20   6  13       27.15        5.54     12.83 o 
 -18   6  13     1512.66     1518.63     44.44 o 
 -16   6  13     1234.39     1185.55     43.44 o 
 -14   6  13     3078.49     3172.77     65.06 o 
 -12   6  13     6990.94     6681.77    107.22 o 
 -10   6  13       81.75       77.62     14.37 o 
  -8   6  13     4319.04     4270.21     95.48 o 
  -6   6  13      257.20      243.63     21.44 o 
  -4   6  13     1969.93     1937.82     60.55 o 
  -2   6  13      544.58      613.10     37.62 o 
   0   6  13      385.19      350.04     37.27 o 
 -23   7  13      144.88      120.08     21.77 o 
 -21   7  13      149.36      109.81     22.13 o 
 -19   7  13        8.62        4.50     12.50 o 
 -17   7  13       32.97       30.39     14.69 o 
 -15   7  13      292.64      254.78     30.17 o 
 -13   7  13        9.85       14.26     11.48 o 
 -11   7  13      185.16      182.25     24.41 o 
  -9   7  13      148.60      174.73     20.69 o 
  -7   7  13      410.52      348.45     26.14 o 
  -5   7  13      312.81      270.82     27.24 o 
  -3   7  13      299.73      337.09     37.07 o 
  -1   7  13      650.04      637.78     41.78 o 
 -22   8  13      148.72      123.18     24.48 o 
 -20   8  13      104.30       55.27     16.14 o 
 -18   8  13     1988.46     2098.31     53.22 o 
 -16   8  13        2.51       21.37     13.92 o 
 -14   8  13     4522.80     4557.02     83.95 o 
 -12   8  13     1361.77     1516.00     40.84 o 
 -10   8  13     1217.92     1280.41     40.27 o 
  -8   8  13     2349.20     2411.13     91.18 o 
  -6   8  13      122.59       83.24     22.02 o 
  -4   8  13       29.20       36.73     20.98 o 
  -2   8  13      456.42      378.04     46.34 o 
 -21   9  13      537.13      575.37     32.29 o 
 -19   9  13      462.47      463.41     25.19 o 
 -17   9  13     1236.34     1256.84     42.89 o 
 -15   9  13       29.14       14.93     14.69 o 
 -13   9  13       12.35       19.97     14.44 o 
 -11   9  13      470.51      438.41     23.81 o 
  -9   9  13     2119.44     2147.53     48.61 o 
  -7   9  13      119.34      121.59     18.11 o 
  -5   9  13      462.63      489.12     39.46 o 
  -3   9  13        0.00       -7.86     22.44 o 
 -20  10  13       17.45       13.15     17.35 o 
 -18  10  13      952.12      964.56     53.30 o 
 -16  10  13       41.20       16.02     17.29 o 
 -14  10  13      593.50      600.15     28.10 o 
 -12  10  13       28.74       45.60     14.42 o 
 -10  10  13      352.93      291.88     21.22 o 
  -8  10  13     1153.74     1190.25     78.48 o 
  -6  10  13      131.78      112.44     24.04 o 
  -4  10  13      133.63      123.69     28.98 o 
 -17  11  13       51.73       20.09     20.40 o 
 -15  11  13      389.27      366.64     25.19 o 
 -13  11  13      235.75      229.19     21.68 o 
 -11  11  13     1468.00     1511.84     62.34 o 
  -9  11  13     1257.43     1292.43     49.33 o 
  -7  11  13     1502.40     1570.46     70.24 o 
 -26   0  14      626.93      592.69     41.05 o 
 -24   0  14      909.97      889.58     44.68 o 
 -22   0  14      447.03      457.82     31.36 o 
 -20   0  14     3336.17     3344.91     80.14 o 
 -18   0  14     1557.42     1421.38     66.21 o 
 -16   0  14     8393.15     8360.08    184.88 o 
 -14   0  14     4478.61     4286.94    107.07 o 
 -12   0  14     7942.06     7935.61    198.09 o 
 -10   0  14     6468.73     6349.96    217.75 o 
  -8   0  14        4.79      -15.45     18.09 o 
  -6   0  14     1446.49     1342.54    102.73 o 
  -4   0  14     3316.48     3185.05    162.42 o 
  -2   0  14        0.34       34.35     20.49 o 
   0   0  14     1155.93     1086.22     88.63 o 
   2   0  14      228.67      237.97     40.70 o 
 -27   1  14      710.83      635.95     36.53 o 
 -25   1  14       35.90        4.55     23.93 o 
 -23   1  14     1994.29     1879.07     43.43 o 
 -21   1  14      630.97      663.58     24.93 o 
 -19   1  14      315.85      240.85     16.62 o 
 -17   1  14      186.38      250.22     18.25 o 
 -15   1  14     1035.03     1056.15     37.05 o 
 -13   1  14        1.01       -7.45      9.17 o 
 -11   1  14     1988.46     1900.09     55.64 o 
  -9   1  14      305.21      339.83     21.48 o 
  -7   1  14     2489.75     2347.48     56.02 o 
  -5   1  14      267.61      262.79     35.18 o 
  -3   1  14      886.56      818.96     62.50 o 
  -1   1  14      468.91      471.50     40.73 o 
   1   1  14       35.73       46.95     19.80 o 
 -26   2  14       97.14       75.68     27.43 o 
 -24   2  14      651.12      650.98     39.81 o 
 -22   2  14      314.59      300.05     20.82 o 
 -20   2  14      247.83      280.76     16.92 o 
 -18   2  14      368.42      404.00     28.12 o 
 -16   2  14        0.67        2.10     10.43 o 
 -14   2  14     1542.61     1472.50     45.12 o 
 -12   2  14      574.51      582.47     29.85 o 
 -10   2  14    10559.12    10528.50    202.24 o 
  -8   2  14     1274.67     1325.94     38.63 o 
  -6   2  14     7532.87     7540.98    144.71 o 
  -4   2  14      465.25      441.12     37.24 o 
  -2   2  14     1242.02     1308.06     48.34 o 
   0   2  14       82.78       88.23     21.07 o 
 -25   3  14      280.33      227.84     22.31 o 
 -23   3  14     1181.31     1163.34     38.06 o 
 -21   3  14      428.02      403.95     23.94 o 
 -19   3  14     1029.99      844.02     34.44 o 
 -17   3  14     2035.56     1884.18     54.44 o 
 -15   3  14       10.15       13.26     10.92 o 
 -13   3  14     1224.27     1305.73     47.98 o 
 -11   3  14       37.58       45.78     17.07 o 
  -9   3  14        9.34       28.24     12.30 o 
  -7   3  14      158.77      171.02     28.74 o 
  -5   3  14     1872.38     1789.56     52.20 o 
  -3   3  14      599.89      629.53     46.83 o 
  -1   3  14     3533.93     3525.87    116.65 o 
   1   3  14     1414.69     1422.77     58.00 o 
 -26   4  14      302.70      323.15     28.40 o 
 -24   4  14     1914.48     1953.81     50.91 o 
 -22   4  14      170.03      195.21     19.05 o 
 -20   4  14     2947.90     3069.22     67.23 o 
 -18   4  14     1124.73     1078.92     40.11 o 
 -16   4  14     1664.86     1617.29     55.95 o 
 -14   4  14      428.57      301.35     26.54 o 
 -12   4  14       80.35       96.56     20.38 o 
 -10   4  14        5.35       11.46     14.25 o 
  -8   4  14      226.91      218.48     23.10 o 
  -6   4  14      204.89      272.08     23.38 o 
  -4   4  14      126.61      126.08     22.07 o 
  -2   4  14      196.92      187.47     22.72 o 
   0   4  14     1144.24     1166.23     51.45 o 
 -25   5  14       25.32       54.40     19.49 o 
 -23   5  14     1025.95     1079.62     62.21 o 
 -21   5  14      256.78      245.58     19.08 o 
 -19   5  14     1296.23     1400.19     42.88 o 
 -17   5  14     1488.46     1431.01     40.86 o 
 -15   5  14      151.49      157.57     19.37 o 
 -13   5  14     3058.50     2938.80     68.06 o 
 -11   5  14      327.62      277.79     19.51 o 
  -9   5  14     1652.68     1713.69     63.91 o 
  -7   5  14       16.95       14.23     17.39 o 
  -5   5  14      264.06      347.41     30.86 o 
  -3   5  14      473.57      587.48     37.45 o 
  -1   5  14      998.67     1012.79     77.15 o 
 -24   6  14       10.30        7.67     17.68 o 
 -22   6  14      161.32      139.92     21.20 o 
 -20   6  14      258.92      248.42     22.77 o 
 -18   6  14       95.86      103.62     18.30 o 
 -16   6  14        1.87        7.55     12.09 o 
 -14   6  14      323.50      282.90     18.81 o 
 -12   6  14       16.95       26.60     13.12 o 
 -10   6  14     2861.21     2748.75     70.69 o 
  -8   6  14      169.01      176.29     19.62 o 
  -6   6  14      763.27      698.31     34.77 o 
  -4   6  14       91.51       88.84     19.76 o 
  -2   6  14        1.90        2.01     18.40 o 
 -23   7  14     1494.29     1593.86     51.74 o 
 -21   7  14       23.20       10.24     14.64 o 
 -19   7  14      469.89      494.55     29.73 o 
 -17   7  14      135.38      169.17     19.23 o 
 -15   7  14       38.16       12.00     20.07 o 
 -13   7  14     1185.61     1155.92     35.05 o 
 -11   7  14       39.62       -4.64     13.93 o 
  -9   7  14     1288.17     1240.45     47.13 o 
  -7   7  14       37.04       40.76     16.85 o 
  -5   7  14      308.24      314.87     29.68 o 
  -3   7  14      447.04      580.35     63.52 o 
 -22   8  14       15.90        2.16     17.33 o 
 -20   8  14       59.72       19.50     17.69 o 
 -18   8  14      271.66      273.07     22.78 o 
 -16   8  14        3.21       -8.64     12.91 o 
 -14   8  14       99.53       83.47     15.04 o 
 -12   8  14        4.19       -7.39     15.27 o 
 -10   8  14     1988.27     1872.65     55.84 o 
  -8   8  14      143.36      130.15     21.62 o 
  -6   8  14      976.73      933.77     49.91 o 
  -4   8  14       15.02      -14.47     20.32 o 
 -21   9  14      210.20      141.41     25.84 o 
 -19   9  14      368.28      389.66     27.43 o 
 -17   9  14        3.64       -1.08     15.18 o 
 -15   9  14        2.01        0.41     14.31 o 
 -13   9  14      141.45      178.65     20.11 o 
 -11   9  14        8.13       10.21     13.63 o 
  -9   9  14      330.74      365.95     29.45 o 
  -7   9  14      381.76      346.43     33.79 o 
  -5   9  14       51.97       45.10     23.57 o 
 -18  10  14      207.91      159.26     22.01 o 
 -16  10  14      244.50      231.23     23.31 o 
 -14  10  14      325.11      245.60     23.64 o 
 -12  10  14      506.47      439.45     28.48 o 
 -10  10  14      271.80      227.36     22.46 o 
  -8  10  14      208.86      199.94     21.55 o 
 -13  11  14      127.32      141.36     27.27 o 
 -11  11  14        4.98       30.60     15.25 o 
 -27   1  15      900.97      947.85     43.01 o 
 -25   1  15      933.87      941.11     34.45 o 
 -23   1  15      283.69      316.33     19.78 o 
 -21   1  15      664.35      733.75     27.59 o 
 -19   1  15      119.58       77.87     14.77 o 
 -17   1  15      140.14      178.88     16.53 o 
 -15   1  15      786.09      807.67     29.14 o 
 -13   1  15      263.04      253.17     18.44 o 
 -11   1  15     3138.61     2888.28     73.36 o 
  -9   1  15       25.95       28.65     12.63 o 
  -7   1  15      434.53      425.38     35.24 o 
  -5   1  15      460.76      516.93     46.18 o 
  -3   1  15     1921.42     2064.44     74.86 o 
  -1   1  15      318.30      366.79     30.20 o 
 -26   2  15        0.13        0.45     15.86 o 
 -24   2  15      820.46      880.23     45.39 o 
 -22   2  15     1260.86     1380.98     47.05 o 
 -20   2  15      244.49      228.65     18.13 o 
 -18   2  15       87.83       71.61     14.99 o 
 -16   2  15       69.47       75.49     12.87 o 
 -14   2  15     1740.52     1746.42     41.67 o 
 -12   2  15        0.88       17.75     14.26 o 
 -10   2  15      161.66      156.39     28.05 o 
  -8   2  15     3491.32     3510.41     76.53 o 
  -6   2  15      111.00      115.68     30.20 o 
  -4   2  15     2825.85     2762.32     86.08 o 
  -2   2  15      283.87      288.48     27.32 o 
 -25   3  15     1212.97     1192.91     45.58 o 
 -23   3  15       13.08        5.72     15.20 o 
 -21   3  15     1066.10     1017.37     48.59 o 
 -19   3  15       77.44       73.13     25.94 o 
 -17   3  15      736.23      806.00     35.27 o 
 -15   3  15      318.05      408.74     24.86 o 
 -13   3  15       15.53       31.03     11.23 o 
 -11   3  15        6.61       -0.14     13.58 o 
  -9   3  15     1020.23     1034.65     42.46 o 
  -7   3  15      524.56      509.36     30.04 o 
  -5   3  15     2297.79     2281.81     88.52 o 
  -3   3  15       12.27       18.32     20.88 o 
  -1   3  15     2286.54     2505.73     75.53 o 
 -26   4  15       36.71      -12.08     16.76 o 
 -24   4  15     1747.83     1915.54     49.45 o 
 -22   4  15        7.53       -3.28     14.90 o 
 -20   4  15       14.33       40.40     14.48 o 
 -18   4  15      249.63      239.08     26.47 o 
 -16   4  15     2911.38     2609.04    136.22 o 
 -14   4  15      260.67      253.32     25.82 o 
 -12   4  15     3561.22     3209.63     76.74 o 
 -10   4  15      165.77      140.49     23.52 o 
  -8   4  15     1947.19     1988.29     69.34 o 
  -6   4  15      104.00       90.37     19.04 o 
  -4   4  15      914.71      886.30     53.11 o 
  -2   4  15      678.79      700.45     40.78 o 
 -25   5  15      143.09      117.99     19.63 o 
 -23   5  15      308.17      336.13     39.61 o 
 -21   5  15       79.23       57.49     16.77 o 
 -19   5  15       51.81       49.98     14.53 o 
 -17   5  15        6.56       17.37     14.81 o 
 -15   5  15      320.99      262.56     22.95 o 
 -13   5  15      305.92      270.49     29.18 o 
 -11   5  15       33.56       14.09     13.31 o 
  -9   5  15       59.00       79.23     20.83 o 
  -7   5  15        0.61        0.50     22.28 o 
  -5   5  15        1.56        9.21     41.89 o 
  -3   5  15      134.67      112.48     49.98 o 
 -24   6  15     1565.99     1649.82     47.06 o 
 -22   6  15       44.39       63.35     18.25 o 
 -20   6  15     1297.35     1419.79     44.70 o 
 -18   6  15        8.84       28.54     13.80 o 
 -16   6  15      192.72      164.03     20.83 o 
 -14   6  15       22.03       16.50     13.58 o 
 -12   6  15     1851.51     1869.58     53.22 o 
 -10   6  15       58.12       34.65     15.22 o 
  -8   6  15      270.22      298.17     38.86 o 
  -6   6  15        2.62        7.67     21.27 o 
  -4   6  15      308.61      318.02     29.76 o 
 -23   7  15      193.65      235.83     26.81 o 
 -21   7  15      259.21      267.41     26.71 o 
 -19   7  15      559.38      583.90     31.19 o 
 -17   7  15        8.59        3.42     12.83 o 
 -15   7  15        0.75        0.19     14.10 o 
 -13   7  15       34.38       33.25     16.12 o 
 -11   7  15       12.25       22.31     15.43 o 
  -9   7  15       58.82       46.28     17.89 o 
  -7   7  15      429.77      546.11     60.56 o 
  -5   7  15       80.43       70.43     45.37 o 
 -22   8  15      297.38      296.61     27.26 o 
 -20   8  15      355.48      374.03     26.31 o 
 -18   8  15      279.97      250.89     24.86 o 
 -16   8  15       52.00       81.41     15.72 o 
 -14   8  15       52.60       45.91     18.15 o 
 -12   8  15     3025.73     3080.53     77.26 o 
 -10   8  15       39.68       37.82     17.71 o 
  -8   8  15     3511.91     3744.11     94.57 o 
  -6   8  15       98.58       92.25     28.51 o 
 -19   9  15       25.78       63.41     21.01 o 
 -17   9  15        7.39      -11.14     14.75 o 
 -15   9  15      575.29      537.42     37.58 o 
 -13   9  15       74.61       44.70     15.73 o 
 -11   9  15      214.86      181.81     26.26 o 
  -9   9  15       51.36       79.16     20.52 o 
  -7   9  15       63.24      100.04     37.01 o 
 -16  10  15        4.93       18.40     17.34 o 
 -14  10  15     1183.42     1297.92     45.52 o 
 -12  10  15      674.15      597.46     40.07 o 
 -10  10  15      895.89      850.78     44.57 o 
 -26   0  16      363.21      344.09     32.79 o 
 -24   0  16        7.48       14.87     17.61 o 
 -22   0  16      299.29      346.05     34.35 o 
 -20   0  16      134.70       84.66     23.12 o 
 -18   0  16      668.12      667.38     44.37 o 
 -16   0  16       17.45       41.44     17.65 o 
 -14   0  16     2166.57     2301.02     70.48 o 
 -12   0  16     1038.13     1071.13     49.55 o 
 -10   0  16     3114.99     3253.43    140.58 o 
  -8   0  16       87.50      108.25     49.90 o 
  -6   0  16     1780.88     1715.52    120.11 o 
  -4   0  16     1471.29     1504.95     80.07 o 
  -2   0  16      392.35      381.28     48.63 o 
 -25   1  16      784.73      792.67     36.49 o 
 -23   1  16       22.47       18.03     14.11 o 
 -21   1  16      111.43       93.75     17.71 o 
 -19   1  16      535.91      490.63     25.62 o 
 -17   1  16       88.83      103.37     14.18 o 
 -15   1  16      270.86      267.57     18.19 o 
 -11   1  16      400.31      388.99     51.64 o 
  -9   1  16        0.73       52.30     21.33 o 
  -7   1  16       22.03       32.96     16.55 o 
  -5   1  16      225.51      191.50     46.57 o 
  -3   1  16       94.09       90.42     21.11 o 
 -26   2  16     1310.12     1480.98     47.74 o 
 -24   2  16       55.40       51.75     18.62 o 
 -22   2  16      239.02      246.65     25.35 o 
 -20   2  16       34.37       13.63     15.76 o 
 -18   2  16      368.34      357.64     25.48 o 
 -16   2  16      527.31      598.57     26.23 o 
 -14   2  16     3350.07     3395.49     65.68 o 
 -12   2  16     1227.85     1459.71     61.73 o 
 -10   2  16     3755.08     3855.77     87.27 o 
  -8   2  16       45.09       35.13     21.36 o 
  -6   2  16      865.55      874.25     74.57 o 
  -4   2  16      589.14      644.37     50.20 o 
 -25   3  16      282.05      289.35     22.11 o 
 -23   3  16      571.03      637.86     35.30 o 
 -21   3  16      319.71      286.00     34.00 o 
 -19   3  16        2.68       19.41     15.43 o 
 -17   3  16     1865.63     1622.10     49.59 o 
 -15   3  16       35.33       26.62     16.63 o 
 -13   3  16     1466.35     1657.11     62.74 o 
 -11   3  16      304.75      281.89     28.90 o 
  -9   3  16     1445.40     1627.46    100.53 o 
  -7   3  16        2.72       -4.35     17.41 o 
  -5   3  16      303.06      258.04     32.16 o 
  -3   3  16      113.53      164.50     30.37 o 
 -24   4  16      220.21      170.41     22.85 o 
 -22   4  16      134.67      145.35     18.76 o 
 -20   4  16       36.19       12.77     17.09 o 
 -18   4  16      710.92      575.71     37.73 o 
 -16   4  16      501.00      495.78     45.59 o 
 -14   4  16     3550.16     3449.66     90.01 o 
 -12   4  16      437.60      440.70     36.41 o 
 -10   4  16     1974.73     2036.26     71.89 o 
  -8   4  16      580.07      518.82     73.30 o 
  -6   4  16        5.76       97.50     36.55 o 
  -4   4  16      160.97      100.14     33.55 o 
 -25   5  16        0.44       17.73     19.42 o 
 -23   5  16      373.60      287.76     24.85 o 
 -21   5  16      104.45      102.02     17.64 o 
 -19   5  16     1048.37      968.98     43.03 o 
 -17   5  16      206.01      204.68     22.42 o 
 -15   5  16       40.94       37.71     15.27 o 
 -13   5  16      102.86       96.90     17.03 o 
 -11   5  16     1329.19     1341.04     62.66 o 
  -9   5  16        0.80       24.15     19.44 o 
  -7   5  16     1616.74     1814.74     70.99 o 
  -5   5  16       17.84        2.73     40.76 o 
 -24   6  16      166.20      131.75     22.71 o 
 -22   6  16      285.65      259.12     23.97 o 
 -20   6  16      596.55      623.86     30.46 o 
 -18   6  16        0.43        3.75     16.06 o 
 -16   6  16      163.81      158.96     19.74 o 
 -14   6  16       99.83       68.81     17.25 o 
 -12   6  16       33.96       36.21     15.60 o 
 -10   6  16      406.82      393.11     27.02 o 
  -8   6  16       44.74       48.34     22.89 o 
  -6   6  16       11.16       79.92     29.76 o 
 -21   7  16      109.33      113.69     19.84 o 
 -19   7  16      136.99      164.81     19.24 o 
 -17   7  16      640.06      555.04     31.91 o 
 -15   7  16       36.48       66.61     18.68 o 
 -13   7  16     2809.27     2810.99     72.40 o 
 -11   7  16      864.59      895.46     41.29 o 
  -9   7  16     1346.80     1289.74     50.00 o 
  -7   7  16      630.89      753.33     51.73 o 
 -20   8  16       35.38       24.98     16.63 o 
 -18   8  16        8.51       11.77     14.64 o 
 -16   8  16     1117.03     1160.37     49.77 o 
 -14   8  16      246.40      221.59     25.06 o 
 -12   8  16      114.13      150.13     22.69 o 
 -10   8  16      265.46      184.16     23.31 o 
  -8   8  16      550.04      477.22     37.90 o 
 -17   9  16      480.17      496.93     29.93 o 
 -15   9  16      627.63      557.82     36.63 o 
 -13   9  16      549.91      501.31     48.26 o 
 -11   9  16      705.19      675.77     39.28 o 
 -25   1  17      280.90      280.73     23.22 o 
 -23   1  17       81.96      131.10     22.56 o 
 -21   1  17     1514.27     1790.61     70.46 o 
 -19   1  17      395.84      390.16     33.41 o 
 -17   1  17     1054.90     1262.23     38.45 o 
 -15   1  17      504.10      512.49     25.80 o 
 -13   1  17      273.67      379.06     28.33 o 
 -11   1  17      487.89      512.07     50.04 o 
  -9   1  17        8.56      -17.57     23.39 o 
  -7   1  17        3.18       -5.49     17.97 o 
  -5   1  17       36.04       73.80     23.31 o 
 -26   2  17     1437.55     1469.33     68.87 o 
 -24   2  17      433.10      436.56     33.74 o 
 -22   2  17       36.12       45.72     20.30 o 
 -20   2  17      108.61      120.03     39.82 o 
 -18   2  17       66.45      100.63     24.22 o 
 -16   2  17      313.63      343.21     51.36 o 
 -14   2  17      311.92      384.71     46.98 o 
 -12   2  17       17.00       52.80     22.16 o 
 -10   2  17        0.51       33.71     20.82 o 
  -8   2  17        0.62      -15.97     17.72 o 
  -6   2  17       21.64       43.90     21.76 o 
 -25   3  17     1011.29     1164.73     43.65 o 
 -23   3  17      140.32      193.32     29.01 o 
 -21   3  17      466.01      529.17     33.13 o 
 -19   3  17        1.04       20.85     18.17 o 
 -17   3  17      639.48      672.90     38.19 o 
 -15   3  17     1344.67     1335.25     44.10 o 
 -13   3  17      413.90      428.55     41.85 o 
 -11   3  17      760.37      893.29     48.55 o 
  -9   3  17       25.04       85.07     24.80 o 
  -7   3  17       25.32       76.04     23.51 o 
  -5   3  17      213.80      287.24     45.98 o 
 -24   4  17      836.04      944.13     38.97 o 
 -22   4  17        5.53       48.02     19.94 o 
 -20   4  17       64.73       77.17     27.46 o 
 -18   4  17      659.44      714.56     43.23 o 
 -16   4  17      622.20      563.38     38.07 o 
 -14   4  17      700.46      824.77     45.31 o 
 -12   4  17       55.95       74.66     26.67 o 
 -10   4  17      379.51      547.34     46.04 o 
  -8   4  17       88.00       82.41     29.06 o 
  -6   4  17       33.45       72.24     30.99 o 
 -23   5  17      149.73      215.04     24.56 o 
 -21   5  17        9.22        2.04     18.50 o 
 -19   5  17      130.61      149.21     22.04 o 
 -17   5  17       29.72       14.88     16.25 o 
 -15   5  17      807.97      882.19     38.93 o 
 -13   5  17        0.38       40.92     14.68 o 
 -11   5  17      769.55      848.23     51.66 o 
  -9   5  17       68.70      131.93     38.38 o 
  -7   5  17      318.38      340.96     51.31 o 
 -22   6  17      119.63      153.01     20.04 o 
 -20   6  17      379.80      332.32     29.23 o 
 -18   6  17     2045.00     2255.77     64.20 o 
 -16   6  17      728.59      643.00     33.38 o 
 -14   6  17     4227.81     4632.14    100.85 o 
 -12   6  17      207.90      187.10     21.39 o 
 -10   6  17      840.02      900.27     55.66 o 
  -8   6  17       52.30       59.49     25.58 o 
 -21   7  17        2.41       21.78     16.07 o 
 -19   7  17      860.73     1009.01     50.23 o 
 -17   7  17        1.41       19.88     17.61 o 
 -15   7  17       21.79       43.12     18.37 o 
 -13   7  17       12.48       50.99     18.22 o 
 -11   7  17       46.48       64.67     23.43 o 
 -18   8  17      967.51     1006.15     44.21 o 
 -16   8  17       51.88       24.71     20.43 o 
 -14   8  17     1440.86     1455.90     54.57 o 
 -12   8  17      282.35      294.66     27.47 o 
 -24   0  18      455.21      582.29     51.12 o 
 -22   0  18       30.14       47.99     30.07 o 
 -20   0  18      116.52      154.60     26.00 o 
 -18   0  18      187.09      285.62     50.31 o 
 -16   0  18      999.12     1214.53     79.44 o 
 -14   0  18     1228.75     1711.05     95.10 o 
 -12   0  18      765.07      764.75    111.62 o 
 -10   0  18     3728.37     3931.00    250.84 o 
  -8   0  18     1329.13     1323.53    116.31 o 
 -25   1  18      476.75      424.14     34.66 o 
 -23   1  18      717.10      714.58     41.36 o 
 -21   1  18      451.34      433.25     30.04 o 
 -19   1  18      558.05      555.49     49.76 o 
 -17   1  18      217.65      265.51     20.82 o 
 -15   1  18     1027.14     1594.27     73.70 o 
 -13   1  18       17.87       92.56     24.60 o 
 -11   1  18      352.64      363.56     34.20 o 
  -9   1  18       67.38       66.36     20.37 o 
  -7   1  18      398.28      374.75     47.51 o 
 -24   2  18       44.16       44.73     21.19 o 
 -22   2  18       58.22      101.89     25.60 o 
 -20   2  18      678.54      717.92     60.66 o 
 -18   2  18      576.33      653.20     52.09 o 
 -16   2  18     1228.69     1315.53     45.38 o 
 -14   2  18      130.02      121.14     35.57 o 
 -12   2  18        3.58       52.66     22.02 o 
 -10   2  18       58.60       63.89     22.09 o 
  -8   2  18     1700.72     1758.87     69.76 o 
 -23   3  18       82.45      115.57     27.10 o 
 -21   3  18       63.51       60.63     19.21 o 
 -19   3  18       26.88       78.00     28.70 o 
 -17   3  18      189.27      210.14     28.73 o 
 -15   3  18       87.01      140.22     41.82 o 
 -13   3  18      176.85      193.29     27.84 o 
 -11   3  18       13.99       32.65     19.72 o 
  -9   3  18       12.54       58.26     48.94 o 
 -24   4  18      403.53      396.20     34.23 o 
 -22   4  18       22.80       30.39     19.93 o 
 -20   4  18     2381.48     2625.69     81.63 o 
 -18   4  18      187.65      177.95     27.11 o 
 -16   4  18     1089.45     1188.33     55.92 o 
 -14   4  18       58.78       49.35     20.38 o 
 -12   4  18       10.52       55.52     21.57 o 
 -10   4  18       24.99       54.10     24.05 o 
 -21   5  18      145.77      244.30     27.53 o 
 -19   5  18     1075.68     1346.14     89.61 o 
 -17   5  18       78.44       35.43     17.85 o 
 -15   5  18       64.93       80.11     21.73 o 
 -13   5  18      252.61      248.20     29.87 o 
 -11   5  18       51.19       57.13     24.07 o 
 -20   6  18       22.58       20.06     19.29 o 
 -18   6  18       12.11       27.74     18.16 o 
 -16   6  18      286.79      342.23     27.80 o 
 -14   6  18        1.89       43.02     17.31 o 
 -12   6  18       27.43       63.60     23.81 o 
 -17   7  18      962.13     1045.98     47.50 o 
 -15   7  18      992.26     1103.31     68.64 o 
 -23   1  19       12.37       29.08     19.40 o 
 -21   1  19     1868.49     2284.85     64.69 o 
 -19   1  19      833.49      790.58     37.92 o 
 -17   1  19     1794.11     2174.91     59.12 o 
 -15   1  19      397.48      498.46     27.30 o 
 -13   1  19     1345.63     1588.34     69.29 o 
 -11   1  19      859.10      911.17     64.69 o 
 -22   2  19     1010.24     1215.74     76.76 o 
 -20   2  19      181.29      376.19    116.46 o 
 -18   2  19        0.79       58.49     37.73 o 
 -16   2  19      360.74      523.00     39.59 o 
 -14   2  19      347.83      475.62     44.35 o 
 -12   2  19      119.06      137.62     60.34 o 
 -23   3  19      162.70      139.38     30.88 o 
 -21   3  19      203.09      338.80     53.90 o 
 -19   3  19       15.14       46.62     22.63 o 
 -17   3  19      459.56      467.70     29.65 o 
 -15   3  19      801.51      926.95     58.75 o 
 -13   3  19        3.06       41.51     22.35 o 
 -22   4  19      319.83      347.44     31.27 o 
 -20   4  19       59.11      148.69     26.43 o 
 -18   4  19      143.27      193.10     28.77 o 
 -16   4  19        3.65       20.56     20.13 o 
 -14   4  19        9.87       40.21     21.59 o 
 -19   5  19        0.03       21.50     24.30 o 
 -17   5  19      217.54      200.78     24.65 o 
 -15   5  19      253.90      246.75     31.53 o 
 -20   0  20       59.75      100.24     28.45 o 
 -18   0  20      910.48     1060.36     61.72 o 
 -16   0  20       13.08       71.81     27.39 o 
 -21   1  20       36.20       69.44     25.72 o 
 -19   1  20       10.15       55.39     27.43 o 
 -17   1  20      268.61      272.06     29.38 o 
 -15   1  20      106.00      221.20     99.26 o 
 -20   2  20      706.45      730.97     38.51 o 
 -18   2  20      120.37      136.83     24.05 o 
 -16   2  20     1175.84     1220.57     47.31 o 
                                                 
